# Supplementary material for: 4-Methyl-5-phenyl-1H-pyrazol-3(2H)-one
Source: Acta Crystallogr Sect E Struct Rep Online. 2010 Dec 18;67(Pt 1):o151–2. doi: 10.1107/S160053681005213X (PMC3050219; doi:10.1107/S160053681005213X)
Supplement: Supplementary file 1 [file e-67-0o151-sup1.cif]

##############################################################################
###                                                                        ###
###        Electronic paper (Acta Crystallographica Section E)             ###
###                                                                        ###
##############################################################################
#                                                                            #
# This CIF contains the data in a paper accepted for publication in Acta     #
# Crystallographica Section E. It conforms to the requirements of Notes      #
# for Authors for Section E, and has been peer reviewed under the auspices   #
# of the IUCr Commission on Journals.                                        #
#                                                                            #
# Full details of the Crystallographic Information File format               #
# are given in the paper "The Crystallographic Information File (CIF):       #
# a New Standard Archive File for Crystallography" by S. R. Hall, F. H.      #
# Allen and I. D. Brown [Acta Cryst. (1991), A47, 655-685].                  #
#                                                                            #
# The current version of the core CIF dictionary is obtainable from          #
# ftp://ftp.iucr.org/pub/cif_core.dic. The current version number is 2.4.    #
#                                                                            #
# Software is freely available for graphical display of the structure(s) in  #
# this CIF.  For information consult the CIF home page http://www.iucr.org/  #
# cif/home.html                                                              #
#                                                                            #
# This file may be used for bona fide research purposes within the           #
# scientific community so long as proper attribution is given to the journal # 
# article from which it was obtained.                                        #
#                                                                            #
##############################################################################
                                             
data_global
_audit_creation_method     'form.cif (version 2.0)'
_journal_data_validation_number     ?
_journal_date_recd_electronic     2010-12-08
_journal_date_accepted     2010-12-12
_journal_name_full     'Acta Crystallographica, Section E'
_journal_year     2011
_journal_volume     67
_journal_issue      1
_journal_page_first     o151
_journal_page_last     o152
_journal_paper_category     QO
_journal_coeditor_code     SJ5074
_publ_contact_author_name     'Prof. Fun, Hoong-Kun'
_publ_contact_author_address
;
      X-ray Crystallography Unit
      School of Physics
      Universiti Sains Malaysia
      11800 USM, Penang
      MALAYSIA
;
_publ_contact_author_email     'hkfun@usm.my'
_publ_contact_author_fax     '604 6579150'
_publ_contact_author_phone     '604 6533652'
_publ_section_title
;
4-Methyl-5-phenyl-1<i>H</i>-pyrazol-3(2<i>H</i>)-one
;
loop_
    _publ_author_name
    _publ_author_footnote
    _publ_author_address
    'Wan-Sin Loh'
;
      Thomson Reuters ResearcherID: C-7581-2009.
;
;
      X-ray Crystallography Unit
      School of Physics
      Universiti Sains Malaysia
      11800 USM, Penang
      Malaysia
;
    'Hoong-Kun Fun'
;
      Thomson Reuters ResearcherID: A-3561-2009.
;
;
      X-ray Crystallography Unit
      School of Physics
      Universiti Sains Malaysia
      11800 USM, Penang
      Malaysia
;
    'R. Venkat Ragavan' ?
;
      Organic Chemistry Division
      School of Advanced Sciences
      VIT University
      Vellore 632 014, India
;
    'V. Vijayakumar' ?
;
      Organic Chemistry Division
      School of Advanced Sciences
      VIT University
      Vellore 632 014, India
;
    'S. Sarveswari' ?
;
      Organic Chemistry Division
      School of Advanced Sciences
      VIT University
      Vellore 632 014, India
;
data_I
_audit_creation_method     SHELXL-97
_chemical_name_systematic
;
4-Methyl-5-phenyl-1<i>H</i>-pyrazol-3(2<i>H</i>)-one
;
_chemical_name_common     ?
_chemical_formula_moiety     'C10 H10 N2 O'
_chemical_formula_sum     'C10 H10 N2 O'
_chemical_formula_iupac     'C10 H10 N2 O'
_chemical_formula_weight     174.20
_chemical_melting_point     ?
_symmetry_cell_setting     monoclinic
_symmetry_space_group_name_H-M     'C 2/c'
_symmetry_space_group_name_Hall     '-C 2yc'
loop_
    _symmetry_equiv_pos_as_xyz
    'x, y, z'
    '-x, y, -z+1/2'
    'x+1/2, y+1/2, z'
    '-x+1/2, y+1/2, -z+1/2'
    '-x, -y, -z'
    'x, -y, z-1/2'
    '-x+1/2, -y+1/2, -z'
    'x+1/2, -y+1/2, z-1/2'
_cell_length_a     25.9337(4)
_cell_length_b     10.81000(10)
_cell_length_c     14.1426(2)
_cell_angle_alpha     90.00
_cell_angle_beta     118.9610(10)
_cell_angle_gamma     90.00
_cell_volume     3468.98(8)
_cell_formula_units_Z     16
_cell_measurement_reflns_used     9946
_cell_measurement_theta_min     2.37
_cell_measurement_theta_max     30.06
_cell_measurement_temperature     100.00(10)
_exptl_crystal_description     'block'
_exptl_crystal_colour     'colourless'
_exptl_crystal_size_max     0.45
_exptl_crystal_size_mid     0.39
_exptl_crystal_size_min     0.25
_exptl_crystal_density_diffrn     1.334
_exptl_crystal_density_meas     ?
_exptl_crystal_density_method     'not measured'
_exptl_crystal_F_000     1472
_exptl_absorpt_coefficient_mu     0.089
_exptl_absorpt_correction_type     multi-scan
_exptl_absorpt_process_details     '(<i>SADABS</i>; Bruker, 2009)'
_exptl_absorpt_correction_T_min     0.9610
_exptl_absorpt_correction_T_max     0.9780
_exptl_special_details
;
The crystal was placed in the cold stream of an Oxford Cryosystems Cobra
open-flow nitrogen cryostat (Cosier & Glazer, 1986) operating at 100.0(1) K.
;
_diffrn_ambient_temperature     100.00(10)
_diffrn_radiation_type     MoK\a
_diffrn_radiation_wavelength     0.71073
_diffrn_radiation_source     'fine-focus sealed tube'
_diffrn_radiation_monochromator     graphite
_diffrn_measurement_device_type
;
Bruker SMART APEXII CCD area-detector
;
_diffrn_measurement_method     '\f and \w'
_diffrn_detector_area_resol_mean     ?
_diffrn_reflns_number     36992
_diffrn_reflns_av_R_equivalents     0.0356
_diffrn_reflns_av_sigmaI/netI     0.0234
_diffrn_reflns_theta_min     1.79
_diffrn_reflns_theta_max     30.09
_diffrn_reflns_theta_full     30.09
_diffrn_measured_fraction_theta_max     0.999
_diffrn_measured_fraction_theta_full     0.999
_diffrn_reflns_limit_h_min     -36
_diffrn_reflns_limit_h_max     36
_diffrn_reflns_limit_k_min     -15
_diffrn_reflns_limit_k_max     15
_diffrn_reflns_limit_l_min     -19
_diffrn_reflns_limit_l_max     18
_diffrn_standards_number     0
_diffrn_standards_interval_count     .
_diffrn_standards_interval_time     .
_diffrn_standards_decay_%     ?
_refine_special_details
;
Refinement of <i>F</i>^2^ against ALL reflections. The weighted <i>R</i>-factor
<i>wR</i> and goodness of fit <i>S</i> are based on <i>F</i>^2^, conventional
<i>R</i>-factors <i>R</i> are based on <i>F</i>, with <i>F</i> set to zero for
negative <i>F</i>^2^. The threshold expression of <i>F</i>^2^ >
\s(<i>F</i>^2^) is used only for calculating <i>R</i>-factors(gt) <i>etc</i>.
and is not relevant to the choice of reflections for refinement.
<i>R</i>-factors based on <i>F</i>^2^ are statistically about twice as large
as those based on <i>F</i>, and <i>R</i>- factors based on ALL data will be
even larger.
;
_reflns_number_total     5087
_reflns_number_gt     4389
_reflns_threshold_expression     I>2\s(I)
_refine_ls_structure_factor_coef     Fsqd
_refine_ls_matrix_type     full
_refine_ls_R_factor_all     0.0517
_refine_ls_R_factor_gt     0.0438
_refine_ls_wR_factor_gt     0.1117
_refine_ls_wR_factor_ref     0.1186
_refine_ls_goodness_of_fit_ref     1.029
_refine_ls_restrained_S_all     1.029
_refine_ls_number_reflns     5087
_refine_ls_number_parameters     253
_refine_ls_number_restraints     0
_refine_ls_hydrogen_treatment     mixed
_refine_ls_weighting_scheme     calc
_refine_ls_weighting_details
         'calc w=1/[\s^2^(Fo^2^)+(0.0684P)^2^+2.0500P] where P=(Fo^2^+2Fc^2^)/3'
_atom_sites_solution_hydrogens     geom
_atom_sites_solution_primary     direct
_atom_sites_solution_secondary     difmap
_refine_ls_shift/su_max     0.001
_refine_ls_shift/su_mean     0.000
_refine_diff_density_max     0.450
_refine_diff_density_min     -0.221
_refine_ls_extinction_method     none
_refine_ls_extinction_coef     ?
loop_
    _atom_type_symbol
    _atom_type_description
    _atom_type_scat_dispersion_real
    _atom_type_scat_dispersion_imag
    _atom_type_scat_source
    'C' 'C' 0.0033 0.0016
                         'International Tables Vol C Tables 4.2.6.8 and 6.1.1.4'
    'H' 'H' 0.0000 0.0000
                         'International Tables Vol C Tables 4.2.6.8 and 6.1.1.4'
    'N' 'N' 0.0061 0.0033
                         'International Tables Vol C Tables 4.2.6.8 and 6.1.1.4'
    'O' 'O' 0.0106 0.0060
                         'International Tables Vol C Tables 4.2.6.8 and 6.1.1.4'
_computing_data_collection     'APEX2 (Bruker, 2009)'
_computing_cell_refinement     'SAINT (Bruker, 2009)'
_computing_data_reduction     'SAINT (Bruker, 2009)'
_computing_structure_solution     'SHELXTL (Sheldrick, 2008)'
_computing_structure_refinement     'SHELXTL (Sheldrick, 2008)'
_computing_molecular_graphics     'SHELXTL (Sheldrick, 2008)'
_computing_publication_material
;
SHELXTL (Sheldrick, 2008) and PLATON (Spek, 2009)
;
loop_
    _atom_site_type_symbol
    _atom_site_label
    _atom_site_fract_x
    _atom_site_fract_y
    _atom_site_fract_z
    _atom_site_U_iso_or_equiv
    _atom_site_adp_type
    _atom_site_calc_flag
    _atom_site_refinement_flags
    _atom_site_occupancy
    _atom_site_disorder_assembly
    _atom_site_disorder_group
    O O1A 0.19371(3) 0.15583(7) 0.01430(6) 0.01628(16) Uani d . 1 . .
    N N1A 0.33170(4) 0.19356(8) 0.23566(7) 0.01429(17) Uani d . 1 . .
    N N2A 0.28884(4) 0.22212(8) 0.13372(7) 0.01378(17) Uani d . 1 . .
    C C1A 0.40804(5) 0.05241(11) 0.43463(9) 0.0198(2) Uani d . 1 . .
    H H1AA 0.4262 0.0681 0.3931 0.024 Uiso calc R 1 . .
    C C2A 0.44188(5) 0.02010(12) 0.54257(10) 0.0249(2) Uani d . 1 . .
    H H2AA 0.4826 0.0147 0.5730 0.030 Uiso calc R 1 . .
    C C3A 0.41532(5) -0.00418(11) 0.60540(10) 0.0222(2) Uani d . 1 . .
    H H3AA 0.4382 -0.0251 0.6779 0.027 Uiso calc R 1 . .
    C C4A 0.35439(5) 0.00296(10) 0.55947(9) 0.0209(2) Uani d . 1 . .
    H H4AA 0.3364 -0.0139 0.6012 0.025 Uiso calc R 1 . .
    C C5A 0.32019(5) 0.03512(10) 0.45141(9) 0.0188(2) Uani d . 1 . .
    H H5AA 0.2794 0.0391 0.4211 0.023 Uiso calc R 1 . .
    C C6A 0.34665(4) 0.06155(9) 0.38784(8) 0.01417(19) Uani d . 1 . .
    C C7A 0.31075(4) 0.10488(9) 0.27595(8) 0.01305(19) Uani d . 1 . .
    C C8A 0.25384(4) 0.07360(9) 0.19815(8) 0.01399(19) Uani d . 1 . .
    C C9A 0.24055(4) 0.14984(9) 0.10712(8) 0.01324(19) Uani d . 1 . .
    C C10A 0.21385(4) -0.02449(10) 0.20107(9) 0.0171(2) Uani d . 1 . .
    H H10A 0.2367 -0.0958 0.2385 0.026 Uiso calc R 1 . .
    H H10B 0.1855 -0.0472 0.1286 0.026 Uiso calc R 1 . .
    H H10C 0.1937 0.0066 0.2380 0.026 Uiso calc R 1 . .
    O O1B 0.43937(3) 0.28341(7) 0.28820(6) 0.01641(16) Uani d . 1 . .
    N N1B 0.58492(4) 0.29961(8) 0.48713(7) 0.01537(18) Uani d . 1 . .
    N N2B 0.54157(4) 0.29083(8) 0.38216(7) 0.01525(18) Uani d . 1 . .
    C C1B 0.64581(5) 0.25037(10) 0.72121(9) 0.0177(2) Uani d . 1 . .
    H H1BA 0.6549 0.1929 0.6825 0.021 Uiso calc R 1 . .
    C C2B 0.68154(5) 0.26106(11) 0.83201(9) 0.0225(2) Uani d . 1 . .
    H H2BA 0.7144 0.2102 0.8676 0.027 Uiso calc R 1 . .
    C C3B 0.66848(5) 0.34762(12) 0.89026(10) 0.0233(2) Uani d . 1 . .
    H H3BA 0.6926 0.3549 0.9645 0.028 Uiso calc R 1 . .
    C C4B 0.61925(5) 0.42316(11) 0.83712(9) 0.0208(2) Uani d . 1 . .
    H H4BA 0.6107 0.4816 0.8758 0.025 Uiso calc R 1 . .
    C C5B 0.58278(5) 0.41160(10) 0.72656(9) 0.0168(2) Uani d . 1 . .
    H H5BA 0.5494 0.4610 0.6916 0.020 Uiso calc R 1 . .
    C C6B 0.59605(4) 0.32598(9) 0.66741(8) 0.01363(19) Uani d . 1 . .
    C C7B 0.55927(4) 0.31664(9) 0.54975(8) 0.01354(19) Uani d . 1 . .
    C C8B 0.49830(4) 0.31808(9) 0.48467(8) 0.01383(19) Uani d . 1 . .
    C C9B 0.48786(4) 0.29746(9) 0.37751(8) 0.01359(19) Uani d . 1 . .
    C C10B 0.45201(4) 0.34052(10) 0.51676(9) 0.0184(2) Uani d . 1 . .
    H H10D 0.4627 0.2991 0.5838 0.028 Uiso calc R 1 . .
    H H10E 0.4149 0.3091 0.4617 0.028 Uiso calc R 1 . .
    H H10F 0.4487 0.4277 0.5254 0.028 Uiso calc R 1 . .
    H H1NB 0.6234(7) 0.3100(16) 0.5038(13) 0.034(4) Uiso d . 1 . .
    H H1NA 0.3696(7) 0.2271(15) 0.2649(13) 0.030(4) Uiso d . 1 . .
    H H2NA 0.2954(8) 0.2691(17) 0.0857(14) 0.042(5) Uiso d . 1 . .
    H H2NB 0.5490(7) 0.2858(15) 0.3239(13) 0.032(4) Uiso d . 1 . .
loop_
    _atom_site_aniso_label
    _atom_site_aniso_U_11
    _atom_site_aniso_U_22
    _atom_site_aniso_U_33
    _atom_site_aniso_U_12
    _atom_site_aniso_U_13
    _atom_site_aniso_U_23
    O1A 0.0111(3) 0.0236(4) 0.0122(4) -0.0017(3) 0.0041(3) 0.0009(3)
    N1A 0.0108(4) 0.0179(4) 0.0116(4) -0.0012(3) 0.0034(3) 0.0017(3)
    N2A 0.0099(4) 0.0182(4) 0.0109(4) -0.0012(3) 0.0031(3) 0.0018(3)
    C1A 0.0151(5) 0.0252(5) 0.0193(6) 0.0041(4) 0.0084(4) 0.0052(4)
    C2A 0.0156(5) 0.0334(6) 0.0210(6) 0.0065(4) 0.0051(4) 0.0075(5)
    C3A 0.0239(5) 0.0223(5) 0.0155(5) 0.0037(4) 0.0057(4) 0.0052(4)
    C4A 0.0249(5) 0.0220(5) 0.0180(5) 0.0000(4) 0.0122(5) 0.0030(4)
    C5A 0.0163(5) 0.0224(5) 0.0179(5) -0.0006(4) 0.0083(4) 0.0020(4)
    C6A 0.0138(4) 0.0135(4) 0.0135(5) 0.0002(3) 0.0053(4) 0.0003(3)
    C7A 0.0117(4) 0.0148(4) 0.0128(5) 0.0005(3) 0.0061(4) 0.0005(3)
    C8A 0.0121(4) 0.0157(4) 0.0143(5) -0.0006(3) 0.0065(4) -0.0001(3)
    C9A 0.0102(4) 0.0165(4) 0.0128(5) -0.0005(3) 0.0054(4) -0.0010(3)
    C10A 0.0145(4) 0.0183(5) 0.0176(5) -0.0039(3) 0.0071(4) 0.0001(4)
    O1B 0.0108(3) 0.0237(4) 0.0127(4) -0.0020(3) 0.0041(3) -0.0001(3)
    N1B 0.0097(4) 0.0232(4) 0.0108(4) -0.0011(3) 0.0030(3) -0.0021(3)
    N2B 0.0110(4) 0.0226(4) 0.0110(4) -0.0009(3) 0.0044(3) -0.0014(3)
    C1B 0.0163(4) 0.0181(5) 0.0158(5) 0.0025(4) 0.0056(4) 0.0000(4)
    C2B 0.0198(5) 0.0258(5) 0.0163(6) 0.0041(4) 0.0042(4) 0.0042(4)
    C3B 0.0227(5) 0.0324(6) 0.0121(5) -0.0028(4) 0.0062(4) -0.0006(4)
    C4B 0.0222(5) 0.0254(5) 0.0177(5) -0.0039(4) 0.0119(4) -0.0056(4)
    C5B 0.0151(4) 0.0192(5) 0.0160(5) 0.0003(3) 0.0073(4) -0.0017(4)
    C6B 0.0121(4) 0.0155(4) 0.0118(5) -0.0014(3) 0.0046(4) -0.0004(3)
    C7B 0.0127(4) 0.0142(4) 0.0130(5) 0.0005(3) 0.0056(4) -0.0004(3)
    C8B 0.0123(4) 0.0157(4) 0.0131(5) 0.0001(3) 0.0058(4) 0.0002(3)
    C9B 0.0116(4) 0.0141(4) 0.0146(5) -0.0004(3) 0.0060(4) 0.0006(3)
    C10B 0.0141(4) 0.0243(5) 0.0182(5) -0.0004(4) 0.0089(4) -0.0020(4)
_geom_special_details
;
All e.s.d.'s (except the e.s.d. in the dihedral angle between two l.s. planes)
are estimated using the full covariance matrix. The cell e.s.d.'s are taken
into account individually in the estimation of e.s.d.'s in distances, angles
and torsion angles; correlations between e.s.d.'s in cell parameters are only
used when they are defined by crystal symmetry. An approximate (isotropic)
treatment of cell e.s.d.'s is used for estimating e.s.d.'s involving l.s.
planes.
;
loop_
    _geom_bond_atom_site_label_1
    _geom_bond_atom_site_label_2
    _geom_bond_site_symmetry_2
    _geom_bond_distance
    _geom_bond_publ_flag
    O1A C9A . 1.2878(12) ?
    N1A C7A . 1.3560(13) ?
    N1A N2A . 1.3628(12) ?
    N1A H1NA . 0.935(16) ?
    N2A C9A . 1.3655(12) ?
    N2A H2NA . 0.928(19) ?
    C1A C2A . 1.3875(16) ?
    C1A C6A . 1.4006(14) ?
    C1A H1AA . 0.9300 ?
    C2A C3A . 1.3878(17) ?
    C2A H2AA . 0.9300 ?
    C3A C4A . 1.3896(16) ?
    C3A H3AA . 0.9300 ?
    C4A C5A . 1.3893(16) ?
    C4A H4AA . 0.9300 ?
    C5A C6A . 1.3994(14) ?
    C5A H5AA . 0.9300 ?
    C6A C7A . 1.4708(14) ?
    C7A C8A . 1.3895(13) ?
    C8A C9A . 1.4233(14) ?
    C8A C10A . 1.4978(13) ?
    C10A H10A . 0.9600 ?
    C10A H10B . 0.9600 ?
    C10A H10C . 0.9600 ?
    O1B C9B . 1.2890(12) ?
    N1B C7B . 1.3533(13) ?
    N1B N2B . 1.3640(12) ?
    N1B H1NB . 0.913(17) ?
    N2B C9B . 1.3641(12) ?
    N2B H2NB . 0.933(17) ?
    C1B C2B . 1.3861(16) ?
    C1B C6B . 1.4004(14) ?
    C1B H1BA . 0.9300 ?
    C2B C3B . 1.3926(17) ?
    C2B H2BA . 0.9300 ?
    C3B C4B . 1.3901(17) ?
    C3B H3BA . 0.9300 ?
    C4B C5B . 1.3866(16) ?
    C4B H4BA . 0.9300 ?
    C5B C6B . 1.3979(14) ?
    C5B H5BA . 0.9300 ?
    C6B C7B . 1.4668(14) ?
    C7B C8B . 1.3920(13) ?
    C8B C9B . 1.4221(14) ?
    C8B C10B . 1.4946(14) ?
    C10B H10D . 0.9600 ?
    C10B H10E . 0.9600 ?
    C10B H10F . 0.9600 ?
loop_
    _geom_angle_atom_site_label_1
    _geom_angle_atom_site_label_2
    _geom_angle_atom_site_label_3
    _geom_angle_site_symmetry_1
    _geom_angle_site_symmetry_3
    _geom_angle
    _geom_angle_publ_flag
    C7A N1A N2A . . 108.49(8) ?
    C7A N1A H1NA . . 129.6(10) ?
    N2A N1A H1NA . . 121.6(10) ?
    N1A N2A C9A . . 109.34(8) ?
    N1A N2A H2NA . . 123.7(11) ?
    C9A N2A H2NA . . 125.5(11) ?
    C2A C1A C6A . . 120.42(10) ?
    C2A C1A H1AA . . 119.8 ?
    C6A C1A H1AA . . 119.8 ?
    C1A C2A C3A . . 120.42(10) ?
    C1A C2A H2AA . . 119.8 ?
    C3A C2A H2AA . . 119.8 ?
    C2A C3A C4A . . 119.66(11) ?
    C2A C3A H3AA . . 120.2 ?
    C4A C3A H3AA . . 120.2 ?
    C5A C4A C3A . . 120.25(10) ?
    C5A C4A H4AA . . 119.9 ?
    C3A C4A H4AA . . 119.9 ?
    C4A C5A C6A . . 120.49(10) ?
    C4A C5A H5AA . . 119.8 ?
    C6A C5A H5AA . . 119.8 ?
    C5A C6A C1A . . 118.74(10) ?
    C5A C6A C7A . . 120.29(9) ?
    C1A C6A C7A . . 120.89(9) ?
    N1A C7A C8A . . 109.11(9) ?
    N1A C7A C6A . . 120.23(9) ?
    C8A C7A C6A . . 130.60(9) ?
    C7A C8A C9A . . 105.93(8) ?
    C7A C8A C10A . . 129.40(9) ?
    C9A C8A C10A . . 124.56(9) ?
    O1A C9A N2A . . 122.59(9) ?
    O1A C9A C8A . . 130.31(9) ?
    N2A C9A C8A . . 107.10(9) ?
    C8A C10A H10A . . 109.5 ?
    C8A C10A H10B . . 109.5 ?
    H10A C10A H10B . . 109.5 ?
    C8A C10A H10C . . 109.5 ?
    H10A C10A H10C . . 109.5 ?
    H10B C10A H10C . . 109.5 ?
    C7B N1B N2B . . 108.33(8) ?
    C7B N1B H1NB . . 129.5(11) ?
    N2B N1B H1NB . . 120.7(11) ?
    N1B N2B C9B . . 109.45(9) ?
    N1B N2B H2NB . . 123.4(10) ?
    C9B N2B H2NB . . 127.0(10) ?
    C2B C1B C6B . . 120.09(10) ?
    C2B C1B H1BA . . 120.0 ?
    C6B C1B H1BA . . 120.0 ?
    C1B C2B C3B . . 120.25(10) ?
    C1B C2B H2BA . . 119.9 ?
    C3B C2B H2BA . . 119.9 ?
    C4B C3B C2B . . 119.85(11) ?
    C4B C3B H3BA . . 120.1 ?
    C2B C3B H3BA . . 120.1 ?
    C5B C4B C3B . . 120.20(10) ?
    C5B C4B H4BA . . 119.9 ?
    C3B C4B H4BA . . 119.9 ?
    C4B C5B C6B . . 120.22(10) ?
    C4B C5B H5BA . . 119.9 ?
    C6B C5B H5BA . . 119.9 ?
    C5B C6B C1B . . 119.37(10) ?
    C5B C6B C7B . . 120.73(9) ?
    C1B C6B C7B . . 119.89(9) ?
    N1B C7B C8B . . 109.25(9) ?
    N1B C7B C6B . . 119.73(9) ?
    C8B C7B C6B . . 130.99(9) ?
    C7B C8B C9B . . 105.79(8) ?
    C7B C8B C10B . . 128.55(10) ?
    C9B C8B C10B . . 125.63(9) ?
    O1B C9B N2B . . 121.99(9) ?
    O1B C9B C8B . . 130.90(9) ?
    N2B C9B C8B . . 107.09(9) ?
    C8B C10B H10D . . 109.5 ?
    C8B C10B H10E . . 109.5 ?
    H10D C10B H10E . . 109.5 ?
    C8B C10B H10F . . 109.5 ?
    H10D C10B H10F . . 109.5 ?
    H10E C10B H10F . . 109.5 ?
loop_
    _geom_torsion_atom_site_label_1
    _geom_torsion_atom_site_label_2
    _geom_torsion_atom_site_label_3
    _geom_torsion_atom_site_label_4
    _geom_torsion_site_symmetry_1
    _geom_torsion_site_symmetry_2
    _geom_torsion_site_symmetry_3
    _geom_torsion_site_symmetry_4
    _geom_torsion
    _geom_torsion_publ_flag
    C7A N1A N2A C9A . . . . -1.33(11) ?
    C6A C1A C2A C3A . . . . 0.33(18) ?
    C1A C2A C3A C4A . . . . 0.55(19) ?
    C2A C3A C4A C5A . . . . -0.48(18) ?
    C3A C4A C5A C6A . . . . -0.47(17) ?
    C4A C5A C6A C1A . . . . 1.33(16) ?
    C4A C5A C6A C7A . . . . -175.25(10) ?
    C2A C1A C6A C5A . . . . -1.26(16) ?
    C2A C1A C6A C7A . . . . 175.29(10) ?
    N2A N1A C7A C8A . . . . 1.22(11) ?
    N2A N1A C7A C6A . . . . -176.28(8) ?
    C5A C6A C7A N1A . . . . 141.18(10) ?
    C1A C6A C7A N1A . . . . -35.32(14) ?
    C5A C6A C7A C8A . . . . -35.71(16) ?
    C1A C6A C7A C8A . . . . 147.80(11) ?
    N1A C7A C8A C9A . . . . -0.64(11) ?
    C6A C7A C8A C9A . . . . 176.51(10) ?
    N1A C7A C8A C10A . . . . 175.59(10) ?
    C6A C7A C8A C10A . . . . -7.25(18) ?
    N1A N2A C9A O1A . . . . -178.72(9) ?
    N1A N2A C9A C8A . . . . 0.91(11) ?
    C7A C8A C9A O1A . . . . 179.42(10) ?
    C10A C8A C9A O1A . . . . 2.96(17) ?
    C7A C8A C9A N2A . . . . -0.17(11) ?
    C10A C8A C9A N2A . . . . -176.63(9) ?
    C7B N1B N2B C9B . . . . -2.31(11) ?
    C6B C1B C2B C3B . . . . -0.54(17) ?
    C1B C2B C3B C4B . . . . 0.32(18) ?
    C2B C3B C4B C5B . . . . 0.73(17) ?
    C3B C4B C5B C6B . . . . -1.54(16) ?
    C4B C5B C6B C1B . . . . 1.30(15) ?
    C4B C5B C6B C7B . . . . -177.31(9) ?
    C2B C1B C6B C5B . . . . -0.27(15) ?
    C2B C1B C6B C7B . . . . 178.36(10) ?
    N2B N1B C7B C8B . . . . 0.43(11) ?
    N2B N1B C7B C6B . . . . 178.45(8) ?
    C5B C6B C7B N1B . . . . 139.78(10) ?
    C1B C6B C7B N1B . . . . -38.83(14) ?
    C5B C6B C7B C8B . . . . -42.70(16) ?
    C1B C6B C7B C8B . . . . 138.69(11) ?
    N1B C7B C8B C9B . . . . 1.50(11) ?
    C6B C7B C8B C9B . . . . -176.23(10) ?
    N1B C7B C8B C10B . . . . -176.60(10) ?
    C6B C7B C8B C10B . . . . 5.67(18) ?
    N1B N2B C9B O1B . . . . -175.40(9) ?
    N1B N2B C9B C8B . . . . 3.21(11) ?
    C7B C8B C9B O1B . . . . 175.58(10) ?
    C10B C8B C9B O1B . . . . -6.24(17) ?
    C7B C8B C9B N2B . . . . -2.85(11) ?
    C10B C8B C9B N2B . . . . 175.32(10) ?
loop_
    _geom_hbond_atom_site_label_D
    _geom_hbond_atom_site_label_H
    _geom_hbond_atom_site_label_A
    _geom_hbond_site_symmetry_A
    _geom_hbond_distance_DH
    _geom_hbond_distance_HA
    _geom_hbond_distance_DA
    _geom_hbond_angle_DHA
    _geom_hbond_publ_flag
    N1B H1NB O1A 8_556 0.913(17) 1.796(17) 2.7001(11) 170.0(16) yes
    N1A H1NA O1B . 0.935(19) 1.78(2) 2.6987(14) 165.9(16) yes
    N2A H2NA O1A 7_555 0.93(2) 1.768(19) 2.6917(12) 173.9(17) yes
    N2B H2NB O1B 2_655 0.934(18) 1.752(18) 2.6850(13) 177.0(16) yes
