# Supplementary material for: 4-Methyl-5-phenyl-1H-pyrazol-3(2H)-one
Source: Acta Crystallogr Sect E Struct Rep Online. 2010 Dec 18;67(Pt 1):o151–2. doi: 10.1107/S160053681005213X (PMC3050219; doi:10.1107/S160053681005213X)
Supplement: Supplementary file 2 [file e-67-0o151-Isup2.hkl]

# 
# h,k,l, Fc-squared, Fo-squared, sigma(Fo-squared) and status flag 
# 
data_I
_shelx_title ' mv33m in C2/c (100K)' 
_shelx_refln_list_code          4 
_shelx_F_calc_maximum      372.48 
_exptl_crystal_F_000      1472.00 
_reflns_d_resolution_high  0.7088 
 
loop_ 
 _symmetry_equiv_pos_as_xyz 
 'x, y, z' 
 '-x, y, -z+1/2' 
 'x+1/2, y+1/2, z' 
 '-x+1/2, y+1/2, -z+1/2' 
 '-x, -y, -z' 
 'x, -y, z-1/2' 
 '-x+1/2, -y+1/2, -z' 
 'x+1/2, -y+1/2, z-1/2' 
 
_cell_length_a    25.9337 
_cell_length_b    10.8100 
_cell_length_c    14.1426 
_cell_angle_alpha  90.000 
_cell_angle_beta  118.961 
_cell_angle_gamma  90.000 
 
_shelx_F_squared_multiplier     1.000 
 
loop_ 
 _refln_index_h 
 _refln_index_k 
 _refln_index_l 
 _refln_F_squared_calc 
 _refln_F_squared_meas 
 _refln_F_squared_sigma 
 _refln_observed_status 
   2   0   0      273.73      276.76     11.62 o 
   4   0   0     2317.35     2176.56     26.85 o 
   6   0   0      320.76      342.74      7.63 o 
   8   0   0    54067.30    54515.91    605.80 o 
  10   0   0      169.17      168.99      6.45 o 
  12   0   0     7354.52     9038.43     90.38 o 
  14   0   0      142.53      127.25      6.25 o 
  16   0   0     1218.11     1207.85     18.88 o 
  18   0   0        3.02        2.15      3.53 o 
  20   0   0     4609.34     3925.85     48.15 o 
  22   0   0     1623.37     1434.94     46.88 o 
  24   0   0      704.08      775.31     35.39 o 
  26   0   0      633.61      544.92     37.35 o 
  28   0   0       88.28       42.19     44.53 o 
  30   0   0     2046.15     2209.26     90.58 o 
  32   0   0      615.30      777.73    209.99 o 
   1   1   0      544.62      579.24      5.25 o 
   3   1   0    11046.45    11085.53    111.96 o 
   5   1   0      549.00      573.08      6.81 o 
   7   1   0     3967.73     4008.64     30.72 o 
   9   1   0     8093.60     8461.07     57.63 o 
  11   1   0      487.89      467.62      6.90 o 
  13   1   0     2579.21     2815.74     23.90 o 
  15   1   0      347.59      338.80      6.99 o 
  17   1   0      620.04      543.07      9.97 o 
  19   1   0      190.68      181.09      7.49 o 
  21   1   0      341.46      272.34     10.77 o 
  23   1   0      339.97      348.77     16.76 o 
  25   1   0      840.13      802.05     26.32 o 
  27   1   0       37.10       52.70     13.55 o 
  29   1   0       31.35       69.59     13.86 o 
  31   1   0        0.01      -10.63     10.63 o 
   0   2   0    16725.99    16894.05    153.05 o 
   2   2   0     9137.01     9738.83     68.47 o 
   4   2   0     8754.54     9485.63     67.80 o 
   6   2   0     6654.08     6699.88     51.25 o 
   8   2   0     3942.59     4403.82     34.67 o 
  10   2   0       28.17       19.04      2.16 o 
  12   2   0      362.52      391.43      7.46 o 
  14   2   0       11.37       14.43      2.60 o 
  16   2   0      417.38      428.35      8.99 o 
  18   2   0     1381.56     1206.84     18.23 o 
  20   2   0      268.89      333.70     13.03 o 
  22   2   0      192.73      212.76     10.66 o 
  24   2   0       66.94       57.24      9.44 o 
  26   2   0       84.04       90.67     12.11 o 
  28   2   0        1.74        8.98      8.78 o 
  30   2   0      706.60      823.75     24.60 o 
   1   3   0   138738.31   137598.09    891.01 o 
   3   3   0     4171.80     4098.88     29.19 o 
   5   3   0     1808.15     1819.44     15.02 o 
   7   3   0     5458.93     5656.72     46.83 o 
   9   3   0     6864.21     6791.37     56.46 o 
  11   3   0     1966.71     2319.62     21.21 o 
  13   3   0     1500.78     1603.05     18.52 o 
  15   3   0      182.52      229.05      8.14 o 
  17   3   0      705.06      603.14     11.49 o 
  19   3   0       32.89       38.61      5.34 o 
  21   3   0     9266.32     8479.22     83.18 o 
  23   3   0       49.26       54.57      6.12 o 
  25   3   0       35.88       36.93      6.96 o 
  27   3   0      407.22      419.07     18.20 o 
  29   3   0      380.72      393.13     19.38 o 
  31   3   0        8.11       28.40     11.97 o 
   0   4   0    23129.38    23548.27    186.98 o 
   2   4   0     2347.18     2724.74     19.20 o 
   4   4   0     1879.47     2153.13     20.75 o 
   6   4   0      222.44      263.72      6.43 o 
   8   4   0     2008.91     2256.89     19.08 o 
  10   4   0      880.50      981.45     10.99 o 
  12   4   0      608.28      561.56      9.73 o 
  14   4   0     5695.25     5664.90     50.08 o 
  16   4   0     1561.85     1426.15     21.30 o 
  18   4   0      475.28      507.92     13.67 o 
  20   4   0       23.75       21.99      4.51 o 
  22   4   0      116.95      101.82      7.82 o 
  24   4   0      148.75      152.58     11.03 o 
  26   4   0     1268.99     1132.47     29.53 o 
  28   4   0     1127.65     1067.96     29.99 o 
  30   4   0      627.40      684.09     33.56 o 
   1   5   0     7927.63     8582.82     50.44 o 
   3   5   0    11636.04    12322.18     74.35 o 
   5   5   0     1854.44     2263.07     19.45 o 
   7   5   0     1872.59     1867.33     17.76 o 
   9   5   0        0.92        0.85      1.98 o 
  11   5   0      188.55      192.14      5.30 o 
  13   5   0      585.57      618.67      9.36 o 
  15   5   0      533.47      564.96     10.97 o 
  17   5   0      496.95      567.34     13.28 o 
  19   5   0      244.53      273.08     12.71 o 
  21   5   0     2907.13     2487.05     35.56 o 
  23   5   0      124.89       99.19      9.75 o 
  25   5   0       22.00       22.79      7.12 o 
  27   5   0       46.02       45.50      9.57 o 
  29   5   0      106.96      127.94     13.74 o 
   0   6   0     5978.74     6436.42     57.79 o 
   2   6   0     1974.57     2287.47     16.83 o 
   4   6   0      681.62      739.76      8.66 o 
   6   6   0      135.64      129.48      4.55 o 
   8   6   0     1707.06     1850.88     20.95 o 
  10   6   0      198.76      187.46      6.51 o 
  12   6   0      336.22      363.69      9.60 o 
  14   6   0       23.61       16.89      4.49 o 
  16   6   0        0.00        1.21      3.92 o 
  18   6   0     1087.11      983.07     25.15 o 
  20   6   0      531.55      447.74     17.27 o 
  22   6   0      419.86      464.48     17.10 o 
  24   6   0       34.21       34.59      7.18 o 
  26   6   0      263.90      239.71     16.89 o 
  28   6   0      358.70      383.71     24.30 o 
   1   7   0     5736.94     5958.14     38.61 o 
   3   7   0     9398.16     9773.71     62.64 o 
   5   7   0     7536.44     8071.74     53.07 o 
   7   7   0        3.03        5.47      2.89 o 
   9   7   0      541.32      538.99     10.69 o 
  11   7   0        0.01        1.40      3.99 o 
  13   7   0       67.62       50.70      6.07 o 
  15   7   0     1331.49     1428.83     24.69 o 
  17   7   0       98.17       94.11      9.13 o 
  19   7   0      329.57      303.97     19.89 o 
  21   7   0        0.85        3.18      6.15 o 
  23   7   0      210.48      205.24     13.13 o 
  25   7   0      209.00      178.98     12.07 o 
  27   7   0      550.55      629.02     25.82 o 
   0   8   0     4655.53     4667.42     45.21 o 
   2   8   0     3310.42     3457.99     26.05 o 
   4   8   0      104.59      130.99      5.92 o 
   6   8   0      501.12      455.69      9.23 o 
   8   8   0      284.30      292.37      8.06 o 
  10   8   0       74.30      101.44      6.37 o 
  12   8   0     1855.07     1775.78     28.21 o 
  14   8   0      287.64      252.99     11.60 o 
  16   8   0        0.14       -3.49      5.04 o 
  18   8   0      917.45      934.79     31.40 o 
  20   8   0      215.22      138.76     11.40 o 
  22   8   0        2.05       14.38      6.36 o 
  24   8   0     1155.94     1157.23     27.72 o 
  26   8   0       34.44       52.39      9.03 o 
   1   9   0      238.69      247.35      7.43 o 
   3   9   0      835.34      770.27     11.98 o 
   5   9   0      535.78      539.42     10.89 o 
   7   9   0      237.13      258.83      9.39 o 
   9   9   0      488.53      437.16     13.90 o 
  11   9   0       45.39       53.31      7.97 o 
  13   9   0      180.28      184.58     11.06 o 
  15   9   0      445.59      461.31     18.06 o 
  17   9   0        5.12        7.75      6.98 o 
  19   9   0       39.33       40.28      8.41 o 
  21   9   0      245.51      231.01     14.32 o 
  23   9   0        0.76       -4.18      6.65 o 
  25   9   0        6.83       14.39      7.31 o 
   0  10   0      578.33      623.26     17.88 o 
   2  10   0     3521.74     3548.21     35.51 o 
   4  10   0       18.55       14.19      4.34 o 
   6  10   0      242.76      261.74      9.90 o 
   8  10   0      118.76      118.59      7.76 o 
  10  10   0      304.06      281.94     10.70 o 
  12  10   0       78.39       89.04      8.38 o 
  14  10   0     1004.90      966.63     22.72 o 
  16  10   0        4.92       -0.68      8.14 o 
  18  10   0       10.00       10.10      7.18 o 
  20  10   0      268.33      279.00     16.85 o 
  22  10   0        1.35        4.16      7.23 o 
  24  10   0      334.48      345.42     20.20 o 
   1  11   0      371.04      413.06     14.23 o 
   3  11   0      346.84      389.72     15.94 o 
   5  11   0      277.94      305.56     13.73 o 
   7  11   0       55.48       60.45      7.09 o 
   9  11   0     1357.95     1296.80     23.75 o 
  11  11   0      364.46      361.84     12.21 o 
  13  11   0       69.61       55.19      9.25 o 
  15  11   0       81.58       83.87     10.58 o 
  17  11   0      115.35      156.08     14.48 o 
  19  11   0      430.21      445.17     21.03 o 
  21  11   0        0.48        0.28      7.25 o 
   0  12   0      567.61      535.03     24.20 o 
   2  12   0      201.75      243.54     15.65 o 
   4  12   0      602.19      619.95     18.79 o 
   6  12   0      108.50      119.23      9.74 o 
   8  12   0      314.82      349.22     15.74 o 
  10  12   0      101.02       92.48      9.81 o 
  12  12   0      170.54      179.94     16.31 o 
  14  12   0        2.34       12.60      7.91 o 
  16  12   0      101.07       82.95     14.04 o 
  18  12   0      512.46      437.38     23.39 o 
   1  13   0        2.68        6.47      8.05 o 
   3  13   0     1222.27     1198.92     30.56 o 
   5  13   0      180.00      194.74     12.46 o 
   7  13   0       35.77       35.95      7.68 o 
   9  13   0      773.05      765.29     23.32 o 
  11  13   0      257.34      287.11     27.10 o 
  13  13   0     1319.35     1347.03     41.67 o 
  15  13   0      356.21      359.04     23.07 o 
   0  14   0      203.45      192.63     24.41 o 
   2  14   0       19.78       20.54     11.28 o 
   4  14   0       59.66       77.22     11.11 o 
   6  14   0      542.41      558.52     22.73 o 
   8  14   0      219.89      210.56     16.30 o 
  10  14   0      628.47      641.89     31.74 o 
  12  14   0        4.33        7.57     10.16 o 
   1  15   0       34.70       26.20     13.49 o 
   3  15   0      365.00      333.38     27.83 o 
   5  15   0       88.32       82.58     16.66 o 
 -31   1   1        4.58       27.38     11.61 o 
 -29   1   1       66.77       76.61     12.91 o 
 -27   1   1      168.86      195.13     14.33 o 
 -25   1   1        9.67       29.27      7.25 o 
 -23   1   1      203.51      233.38     10.32 o 
 -21   1   1     1098.81     1007.37     15.19 o 
 -19   1   1      419.19      418.37      9.45 o 
 -17   1   1      937.81     1049.78     14.17 o 
 -15   1   1     1229.69     1275.88     14.50 o 
 -13   1   1     1175.12     1193.28     13.20 o 
 -11   1   1      308.10      301.96      7.25 o 
  -9   1   1     8053.00     8287.51     61.12 o 
  -7   1   1    14532.94    14647.90    107.63 o 
  -5   1   1    39109.93    38573.40    351.19 o 
  -3   1   1     3825.50     3901.31     35.21 o 
  -1   1   1    17030.81    17723.07    123.24 o 
   1   1   1      555.45      521.65      4.97 o 
   3   1   1     7639.26     7953.23     97.76 o 
   5   1   1      569.55      569.85      5.96 o 
   7   1   1        4.33       10.89      1.78 o 
   9   1   1      446.58      425.10      6.21 o 
  11   1   1     1210.66     1327.20     14.33 o 
  13   1   1      223.86      239.26      6.10 o 
  15   1   1      150.98      162.82      5.43 o 
  17   1   1       67.20       62.80      4.35 o 
  19   1   1     6804.47     6755.75     64.42 o 
  21   1   1      491.52      455.22     18.48 o 
  23   1   1      620.03      678.36     23.59 o 
  25   1   1       76.04       87.05     13.15 o 
  27   1   1       83.40       75.21      9.09 o 
  29   1   1      229.52      278.45     16.08 o 
  31   1   1      158.30      172.84     29.98 o 
 -32   2   1      293.68      350.30     30.17 o 
 -30   2   1      304.75      325.78     22.06 o 
 -28   2   1       36.41       36.92      8.98 o 
 -26   2   1        6.82        6.05      6.18 o 
 -24   2   1     1333.64     1455.22     24.22 o 
 -22   2   1     1177.48     1029.28     21.91 o 
 -20   2   1     2826.05     2428.61     29.33 o 
 -18   2   1      311.33      340.63      8.75 o 
 -16   2   1      289.50      279.52      7.56 o 
 -14   2   1     3328.05     3752.35     31.34 o 
 -12   2   1     3756.89     4203.35     32.74 o 
 -10   2   1     4498.75     4564.27     36.25 o 
  -8   2   1     3054.25     3013.04     26.04 o 
  -6   2   1     2396.28     2622.82     23.64 o 
  -4   2   1     8059.89     7950.15     57.79 o 
  -2   2   1    42637.88    44289.67    291.76 o 
   0   2   1    54222.25    54500.49    381.45 o 
   2   2   1     1081.43     1081.47      8.46 o 
   4   2   1     4812.50     4987.76     52.10 o 
   6   2   1       40.87       34.11      2.23 o 
   8   2   1     5537.35     5492.04     43.60 o 
  10   2   1      972.73     1144.64     12.60 o 
  12   2   1     5201.85     5522.01     44.44 o 
  14   2   1     1976.38     2121.39     23.10 o 
  16   2   1      518.31      524.98     10.60 o 
  18   2   1      801.45      759.23     15.89 o 
  20   2   1     1845.89     1971.14     28.47 o 
  22   2   1      666.30      622.39     17.97 o 
  24   2   1        0.20       -2.08      4.78 o 
  26   2   1       18.82       37.14      7.70 o 
  28   2   1      165.65      162.45     17.66 o 
  30   2   1      852.86     1046.47     30.44 o 
 -31   3   1      364.99      444.03     20.77 o 
 -29   3   1       59.59       87.62     11.08 o 
 -27   3   1      511.29      491.13     26.34 o 
 -25   3   1     1031.26      962.90     24.01 o 
 -23   3   1      380.47      298.13     12.32 o 
 -21   3   1     3601.54     3223.33     37.32 o 
 -19   3   1       85.17      111.71      6.96 o 
 -17   3   1      342.29      376.09     10.47 o 
 -15   3   1     1031.46     1099.19     13.77 o 
 -13   3   1      834.17      907.30     11.70 o 
 -11   3   1      650.78      626.89      9.31 o 
  -9   3   1      497.34      511.88      8.40 o 
  -7   3   1      883.57      865.86     10.89 o 
  -5   3   1     4816.04     5390.67     38.43 o 
  -3   3   1    42006.30    43878.69    276.27 o 
  -1   3   1    30527.41    30529.96    196.44 o 
   1   3   1      777.99      812.94      8.06 o 
   3   3   1      325.51      417.55      5.55 o 
   5   3   1     2232.98     2314.57     18.54 o 
   7   3   1     3680.31     3854.66     40.84 o 
   9   3   1      910.16     1016.86     15.38 o 
  11   3   1      536.35      545.99      9.67 o 
  13   3   1      269.01      283.91      6.96 o 
  15   3   1       22.14       21.54      3.28 o 
  17   3   1     3470.25     3150.98     34.91 o 
  19   3   1     1302.46     1116.90     20.37 o 
  21   3   1     1074.62      898.17     18.83 o 
  23   3   1      734.61      741.06     36.79 o 
  25   3   1      107.59      126.59     10.99 o 
  27   3   1      843.43      943.26     33.91 o 
  29   3   1        1.33       -3.22      8.73 o 
 -30   4   1     1548.61     1684.48     36.53 o 
 -28   4   1      181.87      182.74     15.63 o 
 -26   4   1     1375.22     1270.49     27.96 o 
 -24   4   1     1316.68     1400.10     32.04 o 
 -22   4   1       28.01       47.26      6.10 o 
 -20   4   1      356.00      307.63      9.22 o 
 -18   4   1      767.75      735.15     12.72 o 
 -16   4   1     1586.83     1630.75     18.81 o 
 -14   4   1      714.67      792.61     13.59 o 
 -12   4   1       51.99       34.19      3.04 o 
 -10   4   1      270.26      293.77      6.71 o 
  -8   4   1     1836.07     1768.12     16.95 o 
  -6   4   1     2527.58     2446.76     21.00 o 
  -4   4   1     2444.74     2780.11     20.68 o 
  -2   4   1     7247.33     7098.36     45.23 o 
   0   4   1     5392.64     5713.75     35.83 o 
   2   4   1     8642.44     8901.94     59.76 o 
   4   4   1     1086.02     1217.20     11.52 o 
   6   4   1     1779.44     2047.30     20.02 o 
   8   4   1     5755.21     6647.67     50.00 o 
  10   4   1     1553.05     1601.39     19.19 o 
  12   4   1        1.54       -0.06      3.38 o 
  14   4   1     1171.88     1316.12     21.73 o 
  16   4   1     1424.41     1175.17     20.37 o 
  18   4   1     1100.86      944.75     17.72 o 
  20   4   1     1958.08     1989.49     30.81 o 
  22   4   1        0.06        5.49      4.50 o 
  24   4   1      617.80      696.72     23.55 o 
  26   4   1      626.80      681.61     25.45 o 
  28   4   1        1.21       -6.49      7.23 o 
 -31   5   1      785.00      885.27     28.98 o 
 -29   5   1     1078.19     1208.47     30.77 o 
 -27   5   1      895.75      996.01     24.62 o 
 -25   5   1      531.34      562.00     20.14 o 
 -23   5   1      781.38      674.84     20.17 o 
 -21   5   1       90.25       80.03      9.68 o 
 -19   5   1     1181.52     1073.22     19.76 o 
 -17   5   1     1153.73     1234.15     19.09 o 
 -15   5   1       10.09        5.98      2.98 o 
 -13   5   1        0.02        0.77      2.00 o 
 -11   5   1      153.67      109.19      4.82 o 
  -9   5   1     3583.16     3771.24     32.93 o 
  -7   5   1     4181.75     4460.80     38.47 o 
  -5   5   1     1110.38     1229.23     11.37 o 
  -3   5   1      119.15      166.24      4.00 o 
  -1   5   1     2837.64     3036.71     20.02 o 
   1   5   1    13763.72    15044.16     95.17 o 
   3   5   1       36.41       57.84      2.85 o 
   5   5   1       62.32       45.44      2.90 o 
   7   5   1     4156.88     4477.94     34.51 o 
   9   5   1     1169.09     1250.52     13.56 o 
  11   5   1      197.16      274.80      7.18 o 
  13   5   1     1483.92     1454.08     19.16 o 
  15   5   1     1227.90     1076.13     19.48 o 
  17   5   1      689.53      552.11     14.27 o 
  19   5   1      198.26      195.71     12.60 o 
  21   5   1      117.58      114.98     10.61 o 
  23   5   1      577.69      611.07     20.76 o 
  25   5   1      375.16      429.95     24.87 o 
  27   5   1      784.95      780.11     33.33 o 
  29   5   1       34.75       43.72     12.00 o 
 -30   6   1      342.83      353.27     24.13 o 
 -28   6   1        1.68        8.28      9.04 o 
 -26   6   1       85.87       76.02      9.32 o 
 -24   6   1        3.81       -5.09      5.09 o 
 -22   6   1       21.08       24.93      6.58 o 
 -20   6   1      363.32      296.92     14.60 o 
 -18   6   1      619.88      608.32     15.19 o 
 -16   6   1        0.69        0.19      3.39 o 
 -14   6   1      746.81      707.91     15.80 o 
 -12   6   1     1614.39     1577.09     23.17 o 
 -10   6   1     3321.65     3440.03     37.49 o 
  -8   6   1        3.72        0.70      2.18 o 
  -6   6   1      488.97      569.55      7.73 o 
  -4   6   1    11900.87    12467.01     75.30 o 
  -2   6   1    11809.56    12708.77     75.52 o 
   0   6   1      495.11      497.62      6.81 o 
   2   6   1       67.24       79.30      3.51 o 
   4   6   1      107.87      105.19      4.19 o 
   6   6   1       74.17       64.72      3.59 o 
   8   6   1     1431.62     1434.99     15.50 o 
  10   6   1     1184.34     1280.17     17.19 o 
  12   6   1      130.95       94.48      7.52 o 
  14   6   1       58.43       65.64      6.08 o 
  16   6   1     2384.57     2184.94     36.19 o 
  18   6   1      545.59      506.29     16.15 o 
  20   6   1      803.90      858.97     21.21 o 
  22   6   1      255.47      272.63     14.99 o 
  24   6   1      829.68      869.17     27.82 o 
  26   6   1       58.47       55.89     10.48 o 
  28   6   1       98.74       68.81     11.94 o 
 -29   7   1      287.96      268.98     18.53 o 
 -27   7   1      260.90      227.64     15.45 o 
 -25   7   1      145.72      180.19     12.11 o 
 -23   7   1      257.50      227.62     17.97 o 
 -21   7   1      561.19      514.79     18.01 o 
 -19   7   1      196.04      167.72     11.64 o 
 -17   7   1       20.31       25.90      5.25 o 
 -15   7   1      420.84      414.77     13.32 o 
 -13   7   1     1022.31      864.39     17.34 o 
 -11   7   1        8.19       17.92      4.78 o 
  -9   7   1     1006.14      991.96     13.47 o 
  -7   7   1      113.85      143.69      6.17 o 
  -5   7   1      420.44      421.77      7.48 o 
  -3   7   1      587.20      640.11      8.50 o 
  -1   7   1      292.26      331.46      6.36 o 
   1   7   1      744.02      754.07      9.44 o 
   3   7   1     1138.02     1192.18     13.08 o 
   5   7   1       28.33       22.61      5.17 o 
   7   7   1     1981.59     2246.60     22.94 o 
   9   7   1      101.86      118.41      5.69 o 
  11   7   1       21.94       37.41      6.00 o 
  13   7   1      859.54      891.61     18.54 o 
  15   7   1       28.01       19.11      5.82 o 
  17   7   1      769.51      768.46     21.12 o 
  19   7   1       79.04       83.85      8.77 o 
  21   7   1      233.45      195.08     12.86 o 
  23   7   1      805.92      742.47     27.81 o 
  25   7   1      329.41      406.19     22.73 o 
  27   7   1       39.12       54.66     11.41 o 
 -28   8   1       21.53       21.66      8.69 o 
 -26   8   1       11.49       12.17      9.56 o 
 -24   8   1      239.12      220.15     14.52 o 
 -22   8   1      758.14      748.39     23.16 o 
 -20   8   1       83.29       61.84      8.91 o 
 -18   8   1      141.87      123.00     10.52 o 
 -16   8   1       30.76       26.75      7.20 o 
 -14   8   1        6.10        3.89      4.55 o 
 -12   8   1        0.01        8.45      3.44 o 
 -10   8   1     1408.62     1327.88     18.47 o 
  -8   8   1      427.66      486.19     11.02 o 
  -6   8   1      745.53      764.98     12.00 o 
  -4   8   1     1822.92     1977.17     19.86 o 
  -2   8   1      955.41      949.22     11.51 o 
   0   8   1        0.01        2.19      2.85 o 
   2   8   1     5547.18     5851.34     44.93 o 
   4   8   1     1077.64     1015.59     13.16 o 
   6   8   1       74.65       67.92      4.46 o 
   8   8   1      497.95      547.48     12.03 o 
  10   8   1     1215.70     1274.23     25.92 o 
  12   8   1      749.40      734.05     17.47 o 
  14   8   1      754.63      696.62     20.39 o 
  16   8   1      163.54      163.11     12.15 o 
  18   8   1     1883.37     1787.04     33.35 o 
  20   8   1      410.39      354.07     17.12 o 
  22   8   1     1728.11     1902.93     38.26 o 
  24   8   1      349.96      323.75     17.56 o 
  26   8   1      244.69      259.51     16.18 o 
 -25   9   1      369.01      393.19     19.44 o 
 -23   9   1      147.81      143.83     12.69 o 
 -21   9   1        0.85        7.85     10.03 o 
 -19   9   1       10.19       22.58      7.09 o 
 -17   9   1        1.07       -2.43      4.93 o 
 -15   9   1      783.95      808.31     18.32 o 
 -13   9   1       75.82       83.62      7.77 o 
 -11   9   1      854.88      950.77     17.49 o 
  -9   9   1     4230.14     4136.77     42.68 o 
  -7   9   1     2975.87     3000.07     30.58 o 
  -5   9   1     3214.87     3368.54     32.37 o 
  -3   9   1      368.67      377.44      8.52 o 
  -1   9   1     1406.04     1419.73     19.30 o 
   1   9   1        0.00        0.13      2.95 o 
   3   9   1     2032.65     2143.60     23.01 o 
   5   9   1      386.00      440.84     10.00 o 
   7   9   1      159.49      146.06      7.07 o 
   9   9   1      259.63      254.26      9.42 o 
  11   9   1      486.84      502.87     15.97 o 
  13   9   1      198.20      196.22     18.64 o 
  15   9   1        4.82        6.36      6.25 o 
  17   9   1     1671.09     1634.05     34.79 o 
  19   9   1       22.12       22.66     10.30 o 
  21   9   1     1292.70     1337.45     31.79 o 
  23   9   1      488.01      493.44     20.74 o 
 -24  10   1       96.79      101.52     12.55 o 
 -22  10   1      233.92      215.32     15.10 o 
 -20  10   1        7.24       10.51      7.98 o 
 -18  10   1      511.93      534.52     22.27 o 
 -16  10   1      542.22      561.55     19.10 o 
 -14  10   1       89.46       78.60      8.17 o 
 -12  10   1      172.13      147.41     10.23 o 
 -10  10   1      260.28      257.44     10.80 o 
  -8  10   1      813.12      779.56     15.97 o 
  -6  10   1     1436.41     1399.73     19.47 o 
  -4  10   1        1.74        1.46      4.09 o 
  -2  10   1       33.09       24.24      4.20 o 
   0  10   1     2950.31     3017.87     31.53 o 
   2  10   1      551.05      567.39     13.64 o 
   4  10   1      219.70      230.49      9.13 o 
   6  10   1      899.08      913.80     15.67 o 
   8  10   1      340.99      359.30     11.99 o 
  10  10   1      783.78      757.48     15.49 o 
  12  10   1       29.66       20.04      6.72 o 
  14  10   1       73.16       75.06      9.32 o 
  16  10   1      427.21      436.58     18.51 o 
  18  10   1       22.40       24.04      7.54 o 
  20  10   1      428.25      427.21     19.32 o 
  22  10   1       48.43       59.30      9.93 o 
 -23  11   1       18.06       17.03     14.34 o 
 -21  11   1      541.44      540.56     23.97 o 
 -19  11   1       60.98       27.93     14.58 o 
 -17  11   1      623.21      602.88     27.31 o 
 -15  11   1      107.02      109.19     10.77 o 
 -13  11   1       98.71       95.48      9.18 o 
 -11  11   1        1.24       -3.01      4.39 o 
  -9  11   1       12.96       13.79      5.43 o 
  -7  11   1       91.84       98.23      8.14 o 
  -5  11   1      376.40      435.54     14.34 o 
  -3  11   1       61.19       64.40      7.04 o 
  -1  11   1     1471.90     1511.33     24.63 o 
   1  11   1     2442.58     2496.85     32.08 o 
   3  11   1     3494.31     3653.88     43.26 o 
   5  11   1      790.58      808.15     18.85 o 
   7  11   1      134.62      125.71     10.42 o 
   9  11   1       16.14       24.64      5.61 o 
  11  11   1      354.97      353.17     16.02 o 
  13  11   1       34.20       39.01      8.69 o 
  15  11   1       90.86       92.25     11.17 o 
  17  11   1     1455.51     1432.96     32.56 o 
  19  11   1       77.45       60.54     10.26 o 
  21  11   1      386.27      397.77     20.11 o 
 -20  12   1      347.41      347.41     21.06 o 
 -18  12   1       17.92       24.41      9.08 o 
 -16  12   1      524.17      534.47     27.36 o 
 -14  12   1      140.22      134.33     12.88 o 
 -12  12   1      191.53      175.69     14.39 o 
 -10  12   1      365.33      340.78     20.76 o 
  -8  12   1      885.09      845.35     24.36 o 
  -6  12   1      124.16       94.95      9.07 o 
  -4  12   1     1234.58     1186.75     24.69 o 
  -2  12   1      101.85      105.24     10.53 o 
   0  12   1      218.38      212.06     13.19 o 
   2  12   1     1181.41     1234.02     27.51 o 
   4  12   1        3.65        4.04      5.81 o 
   6  12   1      246.87      227.89     12.32 o 
   8  12   1      570.22      544.37     19.36 o 
  10  12   1       87.72      107.00     10.01 o 
  12  12   1       14.18        0.85      8.82 o 
  14  12   1      994.26      989.70     28.60 o 
  16  12   1       16.32       25.27      8.48 o 
  18  12   1       27.80       19.81      9.09 o 
 -17  13   1      108.80      112.00     15.74 o 
 -15  13   1      299.63      308.73     21.70 o 
 -13  13   1       30.04       23.92     10.78 o 
 -11  13   1        9.61       15.98      7.96 o 
  -9  13   1      144.77      159.80     12.87 o 
  -7  13   1      112.37      111.03     10.21 o 
  -5  13   1       27.89       31.07      8.20 o 
  -3  13   1      139.17      136.61     13.02 o 
  -1  13   1     1414.63     1457.83     33.94 o 
   1  13   1     1133.83     1054.38     31.23 o 
   3  13   1      196.24      198.37     21.86 o 
   5  13   1      791.90      823.09     21.74 o 
   7  13   1       43.22       76.99     10.03 o 
   9  13   1      293.31      290.03     16.83 o 
  11  13   1       72.58      100.19     14.50 o 
  13  13   1      667.57      743.68     34.55 o 
  15  13   1      140.31      139.89     16.65 o 
 -12  14   1        2.63        4.10     10.64 o 
 -10  14   1       40.73       40.96      9.23 o 
  -8  14   1        0.28       -2.29      7.98 o 
  -6  14   1       87.52      124.43     17.52 o 
  -4  14   1      259.34      283.87     20.25 o 
  -2  14   1      486.46      487.63     27.04 o 
   0  14   1      165.95      167.27     16.10 o 
   2  14   1      102.04       88.89     12.66 o 
   4  14   1       14.73       23.99      9.39 o 
   6  14   1       73.77      103.25     13.42 o 
   8  14   1       54.01       54.69     11.74 o 
  10  14   1      389.10      454.74     27.69 o 
  -5  15   1        9.01       19.85     13.30 o 
  -3  15   1      144.27      145.52     19.86 o 
  -1  15   1      230.14      233.81     23.66 o 
   1  15   1       15.44       20.32     12.61 o 
   3  15   1      540.13      626.52     34.72 o 
 -32   0   2        0.00       20.04     14.55 o 
 -30   0   2      540.38      529.72     38.86 o 
 -28   0   2     1323.22     1380.00     52.09 o 
 -26   0   2      265.68      381.73     24.82 o 
 -24   0   2       65.07       70.75      8.44 o 
 -22   0   2    16565.70    14840.53    153.80 o 
 -20   0   2     1661.00     1402.01     28.73 o 
 -18   0   2      200.35      187.70     10.73 o 
 -16   0   2     3076.31     3144.65     43.51 o 
 -14   0   2     5353.33     6247.45     74.43 o 
 -12   0   2      132.74      103.75      7.34 o 
 -10   0   2      441.26      479.96      9.85 o 
  -8   0   2     9014.56     8880.37     93.20 o 
  -6   0   2      750.97      477.47     11.06 o 
  -4   0   2     4691.77     4774.95     64.32 o 
  -2   0   2    20415.18    20165.92    243.94 o 
   0   0   2     1842.49     1837.78     27.70 o 
   2   0   2    37856.97    36347.19    365.02 o 
   4   0   2      228.78      183.48      5.17 o 
   6   0   2     1125.03     1508.79     22.20 o 
   8   0   2        2.29       -2.09      2.09 o 
  10   0   2     2933.19     3665.48     43.13 o 
  12   0   2        6.96        9.16      3.21 o 
  14   0   2      996.80      884.77     17.01 o 
  16   0   2      237.57      231.79      9.45 o 
  18   0   2      501.08      535.13     33.37 o 
  20   0   2      992.15      885.45     36.35 o 
  22   0   2      892.96      878.52     37.86 o 
  24   0   2       11.78       12.72     11.02 o 
  26   0   2      806.58      879.69     29.49 o 
  28   0   2      233.92      218.22     16.20 o 
  30   0   2      676.74      814.00     36.48 o 
 -33   1   2      903.87      947.97     35.46 o 
 -31   1   2      250.64      310.64     22.18 o 
 -29   1   2       32.93       50.40     11.52 o 
 -27   1   2      377.98      394.90     19.26 o 
 -25   1   2     2715.72     2442.54     33.44 o 
 -23   1   2      172.33      147.23      7.31 o 
 -21   1   2     2019.42     2058.11     23.16 o 
 -19   1   2      470.14      506.92     10.14 o 
 -17   1   2     3727.18     3745.50     34.31 o 
 -15   1   2     1632.61     1795.53     18.84 o 
 -13   1   2     3987.77     4214.79     33.91 o 
 -11   1   2      222.11      242.45      4.95 o 
  -9   1   2      488.88      529.35      7.27 o 
  -7   1   2      325.53      431.90      7.72 o 
  -5   1   2    62718.86    63803.20    558.64 o 
  -3   1   2      135.70      114.53      2.90 o 
  -1   1   2     1356.77     1332.58     13.72 o 
   1   1   2     8686.88     8633.61     66.71 o 
   3   1   2     3700.32     3802.50     28.34 o 
   5   1   2     1185.77     1056.03      9.07 o 
   7   1   2     4223.36     4371.50     35.84 o 
   9   1   2       53.92       56.37      2.50 o 
  11   1   2     1338.58     1346.04     14.24 o 
  13   1   2      341.88      427.49      7.79 o 
  15   1   2      295.09      284.37      8.59 o 
  17   1   2        4.79       17.20      4.71 o 
  19   1   2       13.90       30.38      4.86 o 
  21   1   2       11.46       12.40      9.90 o 
  23   1   2      445.38      416.25     16.33 o 
  25   1   2      110.78      114.05     10.32 o 
  27   1   2      240.48      255.83     16.82 o 
  29   1   2        9.76        5.41     11.09 o 
 -32   2   2       15.48       -3.00     14.15 o 
 -30   2   2      784.80      781.40     25.35 o 
 -28   2   2      319.95      269.86     17.41 o 
 -26   2   2     1893.64     1743.86     28.95 o 
 -24   2   2     1781.83     1627.55     24.92 o 
 -22   2   2     3429.04     3255.58     37.53 o 
 -20   2   2      324.92      335.70      8.81 o 
 -18   2   2      569.54      493.26      9.31 o 
 -16   2   2     1399.00     1612.86     16.77 o 
 -14   2   2      184.25      158.55      4.82 o 
 -12   2   2     3900.13     3986.77     32.37 o 
 -10   2   2    11874.83    12289.15    104.71 o 
  -8   2   2     2708.56     2564.23     22.48 o 
  -6   2   2    45918.66    43017.68    294.43 o 
  -4   2   2    91045.47    91079.31    725.86 o 
  -2   2   2        2.69       -1.59      1.59 o 
   0   2   2     2835.79     3031.37     21.12 o 
   2   2   2      198.03      179.94      3.14 o 
   4   2   2      624.24      525.77      6.07 o 
   6   2   2      775.60      845.41     13.43 o 
   8   2   2     1255.74     1557.79     15.55 o 
  10   2   2     5312.76     5582.56     46.61 o 
  12   2   2      161.73      106.16      4.34 o 
  14   2   2       46.31       33.94      3.20 o 
  16   2   2      250.16      337.05     12.83 o 
  18   2   2     4035.03     3849.53     43.64 o 
  20   2   2       53.10       75.54      7.32 o 
  22   2   2     2771.05     2676.96     54.59 o 
  24   2   2     2514.59     2547.60     54.50 o 
  26   2   2      405.05      416.46     20.51 o 
  28   2   2       18.67       11.98      7.88 o 
 -33   3   2      184.58      288.01     24.23 o 
 -31   3   2      106.51      120.47     11.02 o 
 -29   3   2      939.48     1003.56     31.31 o 
 -27   3   2      127.56       99.19     10.19 o 
 -25   3   2      296.49      288.56     12.56 o 
 -23   3   2     2276.03     2112.10     29.03 o 
 -21   3   2     4950.78     4459.35     46.94 o 
 -19   3   2      833.30      705.78     14.47 o 
 -17   3   2     1004.63     1115.81     14.53 o 
 -15   3   2      867.60      896.56     12.24 o 
 -13   3   2      668.93      833.20     12.00 o 
 -11   3   2     4828.58     5185.70     54.66 o 
  -9   3   2     3657.63     3940.36     34.20 o 
  -7   3   2    14785.92    15185.25    108.44 o 
  -5   3   2    20519.15    22214.37    146.79 o 
  -3   3   2    20416.42    20846.88    125.41 o 
  -1   3   2    48021.56    50135.18    316.84 o 
   1   3   2    33242.25    34247.91    210.17 o 
   3   3   2     3231.58     3338.55     23.00 o 
   5   3   2     5893.24     6318.72     43.65 o 
   7   3   2      416.56      575.03      9.65 o 
   9   3   2      737.05      785.70     16.66 o 
  11   3   2      241.74      267.92      7.77 o 
  13   3   2      399.37      343.22      9.72 o 
  15   3   2      388.19      331.57     10.79 o 
  17   3   2       47.45       50.31      5.76 o 
  19   3   2        0.39        5.72      4.02 o 
  21   3   2       60.63       80.10      7.95 o 
  23   3   2        1.26       -2.99      7.37 o 
  25   3   2      108.61       93.04     11.80 o 
  27   3   2       35.56       51.87     13.82 o 
  29   3   2       23.08       31.96     10.57 o 
 -32   4   2      364.65      380.49     22.83 o 
 -30   4   2      288.32      330.95     17.27 o 
 -28   4   2       99.57      107.98     10.01 o 
 -26   4   2        1.01       -4.60      4.60 o 
 -24   4   2      132.72      159.87     11.26 o 
 -22   4   2       36.11       31.45      5.26 o 
 -20   4   2      400.56      360.63     12.18 o 
 -18   4   2      140.01      156.72      7.14 o 
 -16   4   2      485.99      500.04      9.54 o 
 -14   4   2      343.63      320.62      7.84 o 
 -12   4   2     2780.76     3046.03     27.90 o 
 -10   4   2      593.63      665.44     10.13 o 
  -8   4   2     4640.76     5083.58     44.71 o 
  -6   4   2     7961.91     8625.59     59.41 o 
  -4   4   2     2237.52     2399.13     20.00 o 
  -2   4   2      782.34      775.93      7.63 o 
   0   4   2      801.05      768.46      8.40 o 
   2   4   2     5747.16     5990.03     38.85 o 
   4   4   2      402.89      486.16      6.34 o 
   6   4   2        4.76       -1.50      1.50 o 
   8   4   2      147.09      204.72      5.83 o 
  10   4   2      133.34      145.32      5.72 o 
  12   4   2     1526.90     1675.62     20.24 o 
  14   4   2      141.46      120.73      7.42 o 
  16   4   2        0.03        1.94      3.85 o 
  18   4   2     1033.08      979.87     19.41 o 
  20   4   2     2341.08     2352.76     35.15 o 
  22   4   2      209.42      226.83     16.07 o 
  24   4   2        4.31       24.04      9.99 o 
  26   4   2       75.08      101.07     13.63 o 
  28   4   2       13.13       21.80     12.85 o 
 -31   5   2      498.09      512.40     22.44 o 
 -29   5   2      198.34      165.51     16.76 o 
 -27   5   2      132.22      106.82     11.18 o 
 -25   5   2     3669.67     3476.54     51.98 o 
 -23   5   2     3885.34     3574.42     46.92 o 
 -21   5   2      667.93      641.78     14.62 o 
 -19   5   2      811.29      794.58     18.85 o 
 -17   5   2       29.00       23.58      3.88 o 
 -15   5   2     1058.47     1108.40     13.58 o 
 -13   5   2       81.87       55.92      3.68 o 
 -11   5   2     3245.33     3436.34     31.12 o 
  -9   5   2      195.81      163.34      6.02 o 
  -7   5   2      251.74      276.41      5.72 o 
  -5   5   2     1451.52     1462.83     15.11 o 
  -3   5   2     4558.35     5650.67     60.67 o 
  -1   5   2    11106.28    12131.69     73.54 o 
   1   5   2     1211.32     1379.85     12.53 o 
   3   5   2      363.51      350.03      5.68 o 
   5   5   2      516.66      499.48      7.33 o 
   7   5   2      888.70      948.04     11.75 o 
   9   5   2     1899.33     1891.74     22.31 o 
  11   5   2      870.40      882.92     15.03 o 
  13   5   2     3172.38     3063.55     62.78 o 
  15   5   2     3922.59     3705.02     45.09 o 
  17   5   2      224.53      269.70     11.95 o 
  19   5   2      753.67      732.43     17.85 o 
  21   5   2     2437.34     2254.11     64.91 o 
  23   5   2      523.39      468.36     26.91 o 
  25   5   2      815.40      888.66     34.33 o 
  27   5   2        2.63        6.10     12.11 o 
 -30   6   2      201.14      222.91     19.70 o 
 -28   6   2      417.82      400.44     21.70 o 
 -26   6   2      650.02      624.90     25.68 o 
 -24   6   2      103.61      117.45     10.01 o 
 -22   6   2      640.61      607.96     19.18 o 
 -20   6   2     1730.21     1739.04     25.86 o 
 -18   6   2       19.09       14.27      5.11 o 
 -16   6   2     1870.84     1753.03     25.60 o 
 -14   6   2      144.54      128.13      7.33 o 
 -12   6   2     1649.47     1542.49     19.82 o 
 -10   6   2      633.40      638.39     12.01 o 
  -8   6   2     7168.83     7298.48     61.07 o 
  -6   6   2      953.70     1027.24     12.63 o 
  -4   6   2      189.34      150.10      4.69 o 
  -2   6   2      131.95      139.63      4.81 o 
   0   6   2    27637.81    29830.29    175.96 o 
   2   6   2      992.45     1048.15     14.80 o 
   4   6   2      594.88      558.16     10.49 o 
   6   6   2      642.50      663.48      9.30 o 
   8   6   2      267.21      279.78      7.03 o 
  10   6   2     3869.61     3832.95     46.52 o 
  12   6   2      403.81      374.41     11.05 o 
  14   6   2     1298.87     1283.71     21.00 o 
  16   6   2     6726.43     6053.53     67.20 o 
  18   6   2     2101.75     1930.64     32.93 o 
  20   6   2      696.41      697.58     19.87 o 
  22   6   2       74.24       58.66      9.14 o 
  24   6   2      215.56      252.63     17.92 o 
  26   6   2      306.81      327.98     24.71 o 
 -29   7   2      185.46      211.47     16.36 o 
 -27   7   2      786.12      837.62     30.89 o 
 -25   7   2      510.63      493.93     18.64 o 
 -23   7   2      183.75      180.43     11.96 o 
 -21   7   2      167.98      169.23     11.54 o 
 -19   7   2     2170.37     2002.64     31.98 o 
 -17   7   2       46.66       32.25      5.40 o 
 -15   7   2      153.68      113.48      7.90 o 
 -13   7   2      852.59      861.32     16.08 o 
 -11   7   2      101.52      151.97      7.50 o 
  -9   7   2        3.74       -0.22      3.39 o 
  -7   7   2     2177.72     2024.12     20.38 o 
  -5   7   2       84.55      132.49      5.21 o 
  -3   7   2     3157.36     3196.70     23.72 o 
  -1   7   2     1522.68     1670.93     15.18 o 
   1   7   2      343.00      415.34      7.50 o 
   3   7   2     1375.09     1431.09     16.80 o 
   5   7   2       80.61       99.13      5.05 o 
   7   7   2       70.35       50.67      4.09 o 
   9   7   2      539.32      433.41     10.72 o 
  11   7   2      133.44      148.35      7.95 o 
  13   7   2     1055.36     1142.10     23.72 o 
  15   7   2      339.54      292.96     14.18 o 
  17   7   2      427.85      500.93     18.03 o 
  19   7   2     1420.13     1337.64     29.47 o 
  21   7   2      986.77      946.94     24.10 o 
  23   7   2      234.77      246.11     16.22 o 
  25   7   2      607.92      661.79     28.35 o 
 -28   8   2       52.66       68.43      9.48 o 
 -26   8   2      114.57       99.41     10.96 o 
 -24   8   2      234.66      226.36     18.50 o 
 -22   8   2     2463.66     2258.32     40.61 o 
 -20   8   2      431.98      438.42     17.59 o 
 -18   8   2      187.71      212.07     11.65 o 
 -16   8   2     1100.94     1160.84     22.25 o 
 -14   8   2     3675.83     3398.80     40.92 o 
 -12   8   2        5.75        7.20      3.86 o 
 -10   8   2       59.12       74.03      5.65 o 
  -8   8   2      207.60      174.16      8.08 o 
  -6   8   2       52.90       45.27      4.30 o 
  -4   8   2      335.49      391.63      8.47 o 
  -2   8   2     5774.45     6056.34     41.97 o 
   0   8   2      560.00      649.51      9.92 o 
   2   8   2      478.45      488.51      9.35 o 
   4   8   2        7.64        9.26      3.12 o 
   6   8   2      120.14      151.61      6.72 o 
   8   8   2      148.11      169.42      7.96 o 
  10   8   2     3410.63     3287.56     39.33 o 
  12   8   2       22.87       13.82      5.37 o 
  14   8   2       25.01       19.35      6.13 o 
  16   8   2      241.95      275.57     14.79 o 
  18   8   2       13.22        6.59      6.06 o 
  20   8   2       24.49       30.11      7.70 o 
  22   8   2       87.64       82.98     10.42 o 
  24   8   2      833.21      917.21     31.37 o 
 -27   9   2       23.96       31.29      9.54 o 
 -25   9   2       51.07       37.88     12.17 o 
 -23   9   2       13.15        7.90      7.31 o 
 -21   9   2       14.29       18.70      7.45 o 
 -19   9   2       14.79        3.59      6.56 o 
 -17   9   2     1179.75     1091.77     22.83 o 
 -15   9   2      347.57      319.63     13.87 o 
 -13   9   2      826.75      722.12     27.43 o 
 -11   9   2      382.34      372.57     11.38 o 
  -9   9   2      393.07      430.05     11.54 o 
  -7   9   2      274.38      255.27      9.03 o 
  -5   9   2     1635.84     1634.90     20.48 o 
  -3   9   2        3.97        3.05      4.07 o 
  -1   9   2       75.99       93.76      6.03 o 
   1   9   2     3068.30     3219.65     32.61 o 
   3   9   2     1203.12     1249.85     18.37 o 
   5   9   2       19.03       27.40      4.24 o 
   7   9   2       13.55       10.27      4.13 o 
   9   9   2     1178.28     1099.77     19.26 o 
  11   9   2     1072.07     1004.48     23.15 o 
  13   9   2       31.37       29.56      7.18 o 
  15   9   2     5387.01     4896.60     64.30 o 
  17   9   2      228.12      207.30     14.88 o 
  19   9   2      927.90      933.13     28.06 o 
  21   9   2      306.19      313.71     17.59 o 
  23   9   2      407.77      447.52     22.80 o 
 -24  10   2      152.04      195.12     15.09 o 
 -22  10   2        4.05        0.12      7.32 o 
 -20  10   2     1357.00     1297.69     29.95 o 
 -18  10   2      776.62      808.42     38.55 o 
 -16  10   2      264.82      263.87     13.18 o 
 -14  10   2      426.64      431.58     16.45 o 
 -12  10   2      679.95      664.21     17.55 o 
 -10  10   2      616.18      619.24     14.54 o 
  -8  10   2     2776.41     2746.57     30.99 o 
  -6  10   2        4.00       -0.86      3.97 o 
  -4  10   2      209.79      218.71     10.23 o 
  -2  10   2        3.81       15.09      4.35 o 
   0  10   2      602.61      633.72     20.18 o 
   2  10   2     2508.79     2488.17     31.12 o 
   4  10   2        9.83       12.39      4.23 o 
   6  10   2      363.73      391.31     10.93 o 
   8  10   2      926.80      887.56     17.06 o 
  10  10   2       77.37       74.73      7.04 o 
  12  10   2      328.27      314.59     15.14 o 
  14  10   2     2181.25     2200.91     38.90 o 
  16  10   2      142.41      160.67     17.61 o 
  18  10   2      893.77      923.59     24.84 o 
  20  10   2      709.16      756.99     26.30 o 
  22  10   2        1.62        2.59      7.59 o 
 -23  11   2      479.00      467.99     22.52 o 
 -21  11   2        7.10       12.76      8.43 o 
 -19  11   2        3.74        4.20      7.56 o 
 -17  11   2     1085.40     1129.64     29.80 o 
 -15  11   2      272.95      235.83     12.77 o 
 -13  11   2      783.48      728.25     19.68 o 
 -11  11   2       57.25       63.04      6.94 o 
  -9  11   2      867.46      824.03     19.78 o 
  -7  11   2       27.45       24.25      5.78 o 
  -5  11   2      246.38      241.63     10.98 o 
  -3  11   2     1739.69     1733.79     27.23 o 
  -1  11   2     1201.71     1161.33     21.70 o 
   1  11   2       23.15       25.18      6.24 o 
   3  11   2      853.62      830.07     18.45 o 
   5  11   2     1099.06     1125.08     29.82 o 
   7  11   2       51.56       52.39     10.10 o 
   9  11   2       29.09       26.99      6.35 o 
  11  11   2     1064.20     1046.10     23.01 o 
  13  11   2      648.39      622.10     21.23 o 
  15  11   2        8.30        6.47      7.26 o 
  17  11   2     1262.45     1223.49     30.38 o 
  19  11   2      605.16      664.15     24.35 o 
 -20  12   2        1.73       -6.01      8.12 o 
 -18  12   2        0.03       -0.54      7.54 o 
 -16  12   2      102.26       89.55     11.44 o 
 -14  12   2       11.87       21.38     11.17 o 
 -12  12   2      872.73      866.53     28.66 o 
 -10  12   2       26.31       29.11      7.35 o 
  -8  12   2      464.17      441.35     20.49 o 
  -6  12   2      678.46      711.50     18.27 o 
  -4  12   2      600.36      593.36     18.89 o 
  -2  12   2       35.57       24.06      7.68 o 
   0  12   2       22.89       13.54      8.21 o 
   2  12   2      389.47      331.70     22.25 o 
   4  12   2      125.38      147.76     10.83 o 
   6  12   2       75.36       75.81      9.83 o 
   8  12   2       61.06       58.88      8.96 o 
  10  12   2      353.73      348.02     24.55 o 
  12  12   2      202.30      199.11     17.27 o 
  14  12   2      304.44      271.44     23.94 o 
  16  12   2      389.61      399.53     19.61 o 
 -17  13   2       44.94       32.69     12.45 o 
 -15  13   2        5.60        5.92      9.66 o 
 -13  13   2      335.99      333.87     19.59 o 
 -11  13   2      564.15      559.02     19.86 o 
  -9  13   2       10.67       12.07      7.40 o 
  -7  13   2      798.03      784.87     21.15 o 
  -5  13   2      921.93      877.30     25.97 o 
  -3  13   2      147.47      148.07     13.40 o 
  -1  13   2       44.33       52.28      9.92 o 
   1  13   2     1195.33     1162.85     33.05 o 
   3  13   2      174.34      180.14     14.27 o 
   5  13   2       19.28       15.63      6.80 o 
   7  13   2       73.28       71.72     10.84 o 
   9  13   2      186.13      194.93     13.98 o 
  11  13   2       24.49       50.28     14.03 o 
  13  13   2      530.70      514.51     29.76 o 
 -14  14   2       54.41       66.05     25.12 o 
 -12  14   2      109.01      112.55     14.59 o 
 -10  14   2       36.35       46.62      9.28 o 
  -8  14   2       34.50       38.76      9.11 o 
  -6  14   2       67.23       81.29     11.38 o 
  -4  14   2      534.98      540.23     28.07 o 
  -2  14   2     1904.71     1924.25     45.72 o 
   0  14   2       19.39       41.03     10.84 o 
   2  14   2       40.42       40.16     12.56 o 
   4  14   2      275.44      265.29     21.65 o 
   6  14   2      230.18      245.34     18.15 o 
   8  14   2      275.72      264.97     20.72 o 
  10  14   2       37.68       54.21     13.71 o 
  -5  15   2       22.43       13.64     14.61 o 
  -3  15   2       79.60       76.46     16.35 o 
  -1  15   2       13.63       12.55     18.06 o 
   1  15   2        6.06       35.31     20.57 o 
 -33   1   3       10.28       25.43     11.30 o 
 -31   1   3     2295.41     2349.75     52.05 o 
 -29   1   3      997.14     1092.87     32.88 o 
 -27   1   3     3677.50     3519.87     42.13 o 
 -25   1   3      342.02      342.13     12.01 o 
 -23   1   3     2502.13     2273.54     24.40 o 
 -21   1   3      328.07      307.94      8.86 o 
 -19   1   3     2750.63     2935.79     28.70 o 
 -17   1   3      474.59      512.28      8.69 o 
 -15   1   3      185.50      178.67      5.36 o 
 -13   1   3      807.20      807.13      8.98 o 
 -11   1   3      197.63      166.57      5.08 o 
  -9   1   3       73.54       89.01      3.95 o 
  -7   1   3    14068.00    16546.79    122.65 o 
  -5   1   3     7823.63     7577.43     56.66 o 
  -3   1   3     6437.21     6668.03     57.98 o 
  -1   1   3     1394.03     1455.92     14.94 o 
   1   1   3      248.93      298.75      6.48 o 
   3   1   3      961.45      892.46     10.68 o 
   5   1   3      655.00      710.56     11.46 o 
   7   1   3        1.35       -1.50      1.50 o 
   9   1   3    21190.23    23081.48    177.85 o 
  11   1   3       23.54       36.80      2.23 o 
  13   1   3       72.20       88.77      3.61 o 
  15   1   3      488.79      478.97      9.42 o 
  17   1   3    17082.38    16118.19    161.45 o 
  19   1   3     1110.28     1004.08     19.65 o 
  21   1   3      125.59      145.82      8.70 o 
  23   1   3      205.29      221.60     14.87 o 
  25   1   3     1085.01     1244.32     35.93 o 
  27   1   3      301.96      304.77     15.52 o 
 -34   2   3      660.65      891.62     50.56 o 
 -32   2   3      374.72      363.04     49.92 o 
 -30   2   3      385.43      423.74     26.80 o 
 -28   2   3       15.47       14.88      5.73 o 
 -26   2   3      433.76      386.02     13.04 o 
 -24   2   3       78.17       62.64      6.15 o 
 -22   2   3       40.09       52.19      5.21 o 
 -20   2   3      267.50      296.04      8.27 o 
 -18   2   3      278.06      277.28      8.43 o 
 -16   2   3      819.14      821.66     10.03 o 
 -14   2   3     1245.37     1285.91     14.27 o 
 -12   2   3     1318.88     1355.43     14.85 o 
 -10   2   3      957.97     1094.26     13.38 o 
  -8   2   3      213.58      135.79      3.41 o 
  -6   2   3     2176.85     2460.87     21.37 o 
  -4   2   3     4839.17     4875.48     37.99 o 
  -2   2   3    12790.39    13326.95     89.63 o 
   0   2   3     2028.67     1987.69     15.82 o 
   2   2   3      263.11      322.37      4.40 o 
   4   2   3     5435.11     5937.64     41.23 o 
   6   2   3       77.89       71.73      3.06 o 
   8   2   3     1020.59      973.84     11.62 o 
  10   2   3     2373.62     2662.00     22.10 o 
  12   2   3       15.28        4.96      1.57 o 
  14   2   3      184.85      206.27      6.15 o 
  16   2   3      164.17      152.77      6.96 o 
  18   2   3     2709.96     2504.91     44.60 o 
  20   2   3     1057.90      961.58     21.02 o 
  22   2   3      350.64      354.23     13.54 o 
  24   2   3      376.54      434.28     27.85 o 
  26   2   3      192.43      210.39     22.59 o 
  28   2   3      155.78      229.13     27.33 o 
 -33   3   3      281.33      323.21     20.07 o 
 -31   3   3      779.52      854.30     30.21 o 
 -29   3   3       47.03       37.20      8.03 o 
 -27   3   3       17.04       15.64      7.00 o 
 -25   3   3      843.11      788.99     18.49 o 
 -23   3   3      320.56      315.44     11.39 o 
 -21   3   3      192.63      179.91      8.06 o 
 -19   3   3       44.42       42.26      4.09 o 
 -17   3   3     1371.69     1375.85     18.15 o 
 -15   3   3      142.13       99.70      4.32 o 
 -13   3   3      296.46      377.45      7.54 o 
 -11   3   3    17638.46    18928.59    142.71 o 
  -9   3   3      631.72      714.93      9.21 o 
  -7   3   3      197.98      210.64      5.61 o 
  -5   3   3    40880.94    42815.68    296.21 o 
  -3   3   3     1392.12     1331.77     15.17 o 
  -1   3   3     1085.57     1149.15     10.81 o 
   1   3   3      124.30      163.22      3.66 o 
   3   3   3      875.90      764.55      8.00 o 
   5   3   3       10.61       16.55      1.85 o 
   7   3   3      573.83      649.39      9.05 o 
   9   3   3     4528.16     4682.05     42.36 o 
  11   3   3      519.50      559.86     10.33 o 
  13   3   3     5054.53     4891.08     53.16 o 
  15   3   3     1021.42      999.56     19.86 o 
  17   3   3     1497.38     1558.70     34.76 o 
  19   3   3       28.88        5.73      6.91 o 
  21   3   3      516.79      462.46     20.91 o 
  23   3   3      702.37      603.46     24.94 o 
  25   3   3      101.86      108.59     16.80 o 
  27   3   3      367.07      465.27     23.89 o 
 -32   4   3       31.44       24.02      8.96 o 
 -30   4   3      373.74      425.79     18.32 o 
 -28   4   3      126.93       90.43     10.91 o 
 -26   4   3      110.48       99.35     11.22 o 
 -24   4   3      159.59      160.80     10.15 o 
 -22   4   3     1040.54     1034.40     18.02 o 
 -20   4   3       67.86       51.17      5.00 o 
 -18   4   3      792.68      862.81     14.44 o 
 -16   4   3       27.25       22.51      3.35 o 
 -14   4   3       13.61        8.16      4.82 o 
 -12   4   3      516.52      571.30      8.96 o 
 -10   4   3     1088.29     1228.85     13.46 o 
  -8   4   3     2981.78     3351.80     30.37 o 
  -6   4   3    16081.22    18055.68    121.87 o 
  -4   4   3     6974.56     7401.24     53.57 o 
  -2   4   3     1785.01     1978.92     16.49 o 
   0   4   3      285.10      284.13      4.83 o 
   2   4   3      100.71      111.00      3.24 o 
   4   4   3        0.43       -1.36      1.36 o 
   6   4   3     1579.07     1765.44     16.70 o 
   8   4   3      635.75      657.57      9.54 o 
  10   4   3     7358.28     7544.50     69.36 o 
  12   4   3     1105.67     1055.86     19.00 o 
  14   4   3      160.79      182.32     10.61 o 
  16   4   3    10492.29     9537.28     95.69 o 
  18   4   3       44.92       61.92      8.57 o 
  20   4   3      564.43      509.40     26.21 o 
  22   4   3      296.81      303.29     18.17 o 
  24   4   3      755.54      832.84     28.78 o 
  26   4   3      203.21      253.64     29.56 o 
 -31   5   3      273.89      290.22     17.62 o 
 -29   5   3       10.91       19.74      7.64 o 
 -27   5   3        1.52        3.95      6.29 o 
 -25   5   3      275.78      323.93     14.16 o 
 -23   5   3      100.33      108.56      8.35 o 
 -21   5   3      355.02      307.70     11.88 o 
 -19   5   3      145.11      128.82      7.94 o 
 -17   5   3     2457.85     2277.57     26.33 o 
 -15   5   3     1465.79     1560.24     19.31 o 
 -13   5   3      674.70      703.35     14.92 o 
 -11   5   3      837.16      763.12     13.37 o 
  -9   5   3      109.87      109.87      6.55 o 
  -7   5   3      820.78      655.96     10.97 o 
  -5   5   3      791.21      675.90     10.01 o 
  -3   5   3     3123.56     3282.89     26.07 o 
  -1   5   3     2133.12     2284.74     17.64 o 
   1   5   3     6379.93     6862.30     42.81 o 
   3   5   3    13499.08    14619.18     97.21 o 
   5   5   3      405.23      445.33      6.81 o 
   7   5   3      638.89      669.77      9.49 o 
   9   5   3     1911.68     2014.75     23.01 o 
  11   5   3      294.16      291.19     10.68 o 
  13   5   3      145.81      112.07      7.61 o 
  15   5   3      733.32      754.11     19.09 o 
  17   5   3       63.68       67.81     10.97 o 
  19   5   3      641.15      674.78     19.92 o 
  21   5   3      619.09      581.11     30.56 o 
  23   5   3       37.33       45.42     10.97 o 
  25   5   3       23.49       18.12      9.98 o 
  27   5   3       63.69       82.50     18.10 o 
 -30   6   3      234.83      262.31     20.16 o 
 -28   6   3      140.81      130.16     14.70 o 
 -26   6   3      198.53      208.72     15.29 o 
 -24   6   3     3534.26     3325.79     46.66 o 
 -22   6   3        1.66        9.89      4.97 o 
 -20   6   3      306.86      287.13     11.67 o 
 -18   6   3     1074.77     1052.86     18.85 o 
 -16   6   3      209.59      226.44      9.69 o 
 -14   6   3     1034.67      876.80     14.68 o 
 -12   6   3       85.19       82.91      5.50 o 
 -10   6   3     2802.26     3132.40     32.18 o 
  -8   6   3       14.55       24.77      3.18 o 
  -6   6   3     6073.35     6767.63     49.36 o 
  -4   6   3     1687.63     1832.92     16.13 o 
  -2   6   3     6542.19     6714.33     43.14 o 
   0   6   3      103.04      115.63      4.07 o 
   2   6   3     1836.14     1820.95     15.44 o 
   4   6   3      502.25      599.53      8.39 o 
   6   6   3      124.16      142.29      4.55 o 
   8   6   3     5180.54     5302.85     47.65 o 
  10   6   3       59.63       39.90      5.54 o 
  12   6   3      523.92      452.93     14.06 o 
  14   6   3      759.17      735.82     16.80 o 
  16   6   3       42.62       30.55      6.14 o 
  18   6   3      301.67      311.45     15.63 o 
  20   6   3      305.57      284.87     16.07 o 
  22   6   3        0.01       10.34      6.98 o 
  24   6   3        1.39        5.26      8.36 o 
  26   6   3       23.69       15.87     10.33 o 
 -29   7   3       55.84       54.88     13.32 o 
 -27   7   3      410.23      403.03     16.69 o 
 -25   7   3        3.78        5.69      6.19 o 
 -23   7   3      520.12      553.64     19.23 o 
 -21   7   3     1456.12     1536.12     26.83 o 
 -19   7   3      519.49      534.83     15.87 o 
 -17   7   3      111.09      137.54      8.91 o 
 -15   7   3     1922.95     1750.30     23.95 o 
 -13   7   3     3045.51     2842.24     34.02 o 
 -11   7   3     2518.18     2391.22     30.71 o 
  -9   7   3      948.44      994.84     15.49 o 
  -7   7   3       12.52        8.08      2.72 o 
  -5   7   3       78.48      131.27      5.27 o 
  -3   7   3      117.36      138.17      4.75 o 
  -1   7   3      143.30      196.03      5.36 o 
   1   7   3       56.38       54.08      3.55 o 
   3   7   3      919.63      974.23     12.26 o 
   5   7   3       18.62       20.70      2.95 o 
   7   7   3      556.57      605.96     11.31 o 
   9   7   3      385.60      441.80     11.62 o 
  11   7   3     1344.23     1211.08     20.67 o 
  13   7   3       91.91       86.40      8.17 o 
  15   7   3     2062.57     1949.77     45.70 o 
  17   7   3      156.21      124.43     10.55 o 
  19   7   3      373.46      378.30     17.41 o 
  21   7   3       52.70       56.82      9.82 o 
  23   7   3      566.54      644.47     27.86 o 
  25   7   3       72.11       66.66     13.82 o 
 -28   8   3      157.12      159.94     12.82 o 
 -26   8   3      820.39      728.60     22.56 o 
 -24   8   3     1064.99     1008.19     25.28 o 
 -22   8   3      819.67      792.03     22.29 o 
 -20   8   3       72.87       71.50      7.65 o 
 -18   8   3      495.21      461.21     15.52 o 
 -16   8   3      173.42      171.01      9.49 o 
 -14   8   3      606.50      547.76     14.97 o 
 -12   8   3      412.27      375.53     13.69 o 
 -10   8   3     1328.16     1400.86     19.92 o 
  -8   8   3      435.88      439.21     11.82 o 
  -6   8   3       28.79       24.79      5.12 o 
  -4   8   3     2064.17     2102.40     23.66 o 
  -2   8   3      575.50      552.12      8.74 o 
   0   8   3     5350.64     5727.29     42.44 o 
   2   8   3      913.03      953.18     12.55 o 
   4   8   3     1008.06     1012.72     14.00 o 
   6   8   3      652.79      660.88     14.66 o 
   8   8   3        4.42        6.42      3.39 o 
  10   8   3       22.95       27.21      5.43 o 
  12   8   3     2132.44     2088.64     34.97 o 
  14   8   3     2361.95     2400.26     61.33 o 
  16   8   3        1.21        3.67      5.87 o 
  18   8   3      596.19      576.56     20.99 o 
  20   8   3      229.37      272.84     16.25 o 
  22   8   3      221.92      220.24     16.41 o 
  24   8   3       80.07      101.52     13.32 o 
 -27   9   3      184.08      192.53     14.55 o 
 -25   9   3      371.15      344.31     20.05 o 
 -23   9   3      567.55      535.62     21.10 o 
 -21   9   3      104.66      121.21     11.56 o 
 -19   9   3      321.68      337.53     14.16 o 
 -17   9   3       15.75       12.69      7.78 o 
 -15   9   3       11.55        4.61      5.13 o 
 -13   9   3       34.41       34.31      6.07 o 
 -11   9   3      258.91      291.93     10.52 o 
  -9   9   3     1777.88     1734.25     23.58 o 
  -7   9   3      338.23      322.77     11.23 o 
  -5   9   3       55.62       61.99      5.77 o 
  -3   9   3     5403.55     5529.76     49.07 o 
  -1   9   3       26.11       26.77      4.39 o 
   1   9   3      323.70      331.10      9.53 o 
   3   9   3      121.83      132.68      6.33 o 
   5   9   3        2.84       -2.82      4.88 o 
   7   9   3       19.85       23.76      4.52 o 
   9   9   3      164.49      176.26      8.67 o 
  11   9   3       32.22       20.78      6.40 o 
  13   9   3      682.79      639.74     20.27 o 
  15   9   3        0.84        1.24      5.84 o 
  17   9   3      427.55      344.38     17.62 o 
  19   9   3      122.44      136.47     12.49 o 
  21   9   3       20.34       13.70      9.00 o 
 -26  10   3       47.87       60.42     10.90 o 
 -24  10   3      128.58      145.36     13.40 o 
 -22  10   3       15.41        8.32      8.19 o 
 -20  10   3      657.60      633.55     22.99 o 
 -18  10   3      398.30      401.20     17.09 o 
 -16  10   3      184.95      198.83     11.98 o 
 -14  10   3       45.96       42.08      7.16 o 
 -12  10   3      368.40      340.04     11.91 o 
 -10  10   3     1130.05     1184.77     25.38 o 
  -8  10   3      368.55      337.91     10.84 o 
  -6  10   3     1334.51     1336.36     22.21 o 
  -4  10   3       94.14       96.08      8.02 o 
  -2  10   3     2030.71     1997.66     39.62 o 
   0  10   3      137.61      146.89      8.16 o 
   2  10   3        3.25        1.81      4.83 o 
   4  10   3      101.40       94.47      7.79 o 
   6  10   3      161.35      176.14      8.96 o 
   8  10   3      126.26      112.59      8.27 o 
  10  10   3      112.27      118.83     10.53 o 
  12  10   3       99.07      110.83     10.55 o 
  14  10   3      152.85      162.76     18.24 o 
  16  10   3       35.76       56.70      9.10 o 
  18  10   3      413.17      422.62     21.93 o 
  20  10   3        0.05        7.14      8.01 o 
 -23  11   3      413.22      393.16     20.66 o 
 -21  11   3      174.13      208.63     15.38 o 
 -19  11   3      867.56      880.49     25.38 o 
 -17  11   3      369.34      394.28     18.82 o 
 -15  11   3       39.59       44.63     10.45 o 
 -13  11   3       41.45       34.36      7.36 o 
 -11  11   3       18.83       22.66      5.97 o 
  -9  11   3      706.94      714.31     18.54 o 
  -7  11   3     1078.83     1050.86     18.65 o 
  -5  11   3     2243.76     2219.36     32.86 o 
  -3  11   3     1036.72     1107.78     21.81 o 
  -1  11   3       18.48       26.59      8.44 o 
   1  11   3       50.72       42.92      7.12 o 
   3  11   3      369.87      377.82     13.96 o 
   5  11   3      585.58      583.20     16.81 o 
   7  11   3      632.16      650.53     28.28 o 
   9  11   3      118.95      126.68      9.61 o 
  11  11   3      251.41      259.55     16.69 o 
  13  11   3      301.18      305.37     16.42 o 
  15  11   3     1253.73     1352.49     30.05 o 
  17  11   3       24.23       24.46      8.46 o 
 -20  12   3      344.28      328.97     19.43 o 
 -18  12   3       28.12       21.20      9.41 o 
 -16  12   3       33.24       50.90      9.13 o 
 -14  12   3       73.45       67.59     10.92 o 
 -12  12   3       38.93       20.67      6.76 o 
 -10  12   3        0.45        0.22      5.98 o 
  -8  12   3       44.33       37.78      7.15 o 
  -6  12   3      336.54      311.97     17.48 o 
  -4  12   3      130.03      119.98     10.10 o 
  -2  12   3      127.65      172.84     16.04 o 
   0  12   3     1946.40     1822.62     37.12 o 
   2  12   3       22.24       19.17      6.63 o 
   4  12   3      518.01      524.90     17.59 o 
   6  12   3      241.79      253.04     15.61 o 
   8  12   3      468.99      451.49     18.83 o 
  10  12   3       19.11       40.07     11.94 o 
  12  12   3     2109.57     2074.43     50.60 o 
  14  12   3       78.67       74.53     12.08 o 
  16  12   3        0.51        4.35      9.19 o 
 -17  13   3       37.43       54.36     12.12 o 
 -15  13   3      282.24      269.39     19.18 o 
 -13  13   3        3.00        1.29      8.29 o 
 -11  13   3      403.41      413.27     17.65 o 
  -9  13   3        7.60        7.02     10.86 o 
  -7  13   3      218.40      242.63     14.72 o 
  -5  13   3      118.10      130.01     12.49 o 
  -3  13   3      959.15     1042.20     31.02 o 
  -1  13   3      119.32       98.16     11.57 o 
   1  13   3      237.52      196.93     17.26 o 
   3  13   3     1004.46      998.91     27.82 o 
   5  13   3      280.20      304.96     17.92 o 
   7  13   3        1.86       15.55      7.77 o 
   9  13   3       10.07       19.42     14.99 o 
  11  13   3       71.39       80.36     14.73 o 
  13  13   3      396.56      424.63     27.62 o 
 -14  14   3      112.39      159.30     15.34 o 
 -12  14   3        2.07       19.59     10.81 o 
 -10  14   3        2.31       -0.87      7.28 o 
  -8  14   3        0.07        4.31      7.59 o 
  -6  14   3       28.42       28.21      8.99 o 
  -4  14   3     2016.80     2086.03     43.67 o 
  -2  14   3      145.98      143.61     15.62 o 
   0  14   3      103.47      123.69     14.60 o 
   2  14   3       37.21       56.48     11.88 o 
   4  14   3      133.82      156.21     17.16 o 
   6  14   3      463.87      475.91     26.79 o 
   8  14   3       17.83       34.57     10.27 o 
  -5  15   3      318.01      342.96     34.69 o 
  -3  15   3      223.72      245.63     34.45 o 
  -1  15   3        8.97       37.67     21.19 o 
 -34   0   4      866.50     1018.94     49.99 o 
 -32   0   4       55.04      132.76     22.25 o 
 -30   0   4      143.81      153.45     25.33 o 
 -28   0   4      685.53      583.94     24.00 o 
 -26   0   4      704.11      727.71     28.28 o 
 -24   0   4     1723.17     1808.93     30.87 o 
 -22   0   4      467.77      423.66     13.89 o 
 -20   0   4      158.32      166.40      9.32 o 
 -18   0   4     2352.02     2219.89     31.49 o 
 -16   0   4     1387.36     1141.35     21.73 o 
 -14   0   4     1613.81     1856.89     27.50 o 
 -12   0   4    13783.18    14604.09    136.71 o 
 -10   0   4       65.66      170.90      6.55 o 
  -8   0   4    24913.61    25497.90    274.05 o 
  -6   0   4      787.84      771.31     13.35 o 
  -4   0   4    17774.29    18280.80    254.95 o 
  -2   0   4      916.52      879.00     24.03 o 
   0   0   4     3230.65     3423.29     52.29 o 
   2   0   4     6689.48     7219.75     85.43 o 
   4   0   4     3370.94     3678.32     46.94 o 
   6   0   4      257.56      244.28      7.46 o 
   8   0   4     6553.41     7683.41     88.34 o 
  10   0   4       59.71       89.36      6.91 o 
  12   0   4     1366.14     1382.06     27.73 o 
  14   0   4      455.02      462.05     18.07 o 
  16   0   4     9438.21     8464.50    128.63 o 
  18   0   4     3276.62     2947.84     65.03 o 
  20   0   4      397.45      346.84     19.89 o 
  22   0   4      757.52      676.75     30.45 o 
  24   0   4        3.77       16.62     15.39 o 
  26   0   4        0.32       31.99     13.17 o 
 -33   1   4       65.49       69.56     17.19 o 
 -31   1   4       11.20       50.18     11.17 o 
 -29   1   4     1410.75     1379.44     29.92 o 
 -27   1   4     1317.90     1343.42     21.86 o 
 -25   1   4      506.75      531.51     13.43 o 
 -23   1   4      754.31      684.96     13.15 o 
 -21   1   4     1079.17     1105.64     15.35 o 
 -19   1   4      863.38      834.78     12.43 o 
 -17   1   4     1446.12     1267.47     16.70 o 
 -15   1   4      397.50      405.92      7.46 o 
 -13   1   4       27.66       43.55      3.13 o 
 -11   1   4      654.75      795.67     11.23 o 
  -9   1   4     4185.28     4058.24     32.72 o 
  -7   1   4     2417.04     2267.76     20.35 o 
  -5   1   4     8433.48     8429.84     65.67 o 
  -3   1   4     3729.63     3646.16     32.92 o 
  -1   1   4       22.01       29.80      2.71 o 
   1   1   4     9764.99    10420.01     80.14 o 
   3   1   4      442.00      542.79      8.19 o 
   5   1   4      252.59      277.55      6.31 o 
   7   1   4     3890.02     4150.68     42.70 o 
   9   1   4      639.70      460.56      9.73 o 
  11   1   4       21.95       16.80      3.10 o 
  13   1   4     5784.12     5388.08     53.39 o 
  15   1   4     1660.87     1461.90     25.98 o 
  17   1   4     4836.28     4502.41     62.02 o 
  19   1   4        0.13       -4.43      4.43 o 
  21   1   4       88.22       77.30      8.16 o 
  23   1   4        0.14        6.62      5.32 o 
  25   1   4     1873.85     1976.49     56.02 o 
  27   1   4       23.85       17.47     10.77 o 
 -34   2   4      155.64      205.88     29.09 o 
 -32   2   4       14.93       46.07     16.76 o 
 -30   2   4      196.80      242.64     17.02 o 
 -28   2   4      414.82      387.29     14.25 o 
 -26   2   4      413.97      385.38     13.03 o 
 -24   2   4        0.19       -1.67      3.56 o 
 -22   2   4       58.19       49.30      5.51 o 
 -20   2   4      736.62      679.20     12.10 o 
 -18   2   4        8.22        2.09      2.42 o 
 -16   2   4     1221.17     1286.24     14.30 o 
 -14   2   4      396.29      411.81     10.83 o 
 -12   2   4     3607.08     3742.44     33.08 o 
 -10   2   4      633.70      596.88      7.71 o 
  -8   2   4      207.45      198.60      5.42 o 
  -6   2   4     4019.26     4201.78     34.53 o 
  -4   2   4    40052.63    40420.33    310.38 o 
  -2   2   4     1637.11     1643.71     14.63 o 
   0   2   4     1169.05     1342.48     14.28 o 
   2   2   4     2635.24     2827.79     21.87 o 
   4   2   4     4181.25     4497.65     34.39 o 
   6   2   4     2522.29     2497.21     26.25 o 
   8   2   4       10.05       12.29      2.79 o 
  10   2   4      479.77      450.54     10.34 o 
  12   2   4     3907.51     3721.46     44.92 o 
  14   2   4     1621.80     1376.04     28.89 o 
  16   2   4      142.87      158.43     11.30 o 
  18   2   4       79.05       74.78      9.54 o 
  20   2   4       74.27       65.79      9.75 o 
  22   2   4       52.33       31.93      9.00 o 
  24   2   4       59.62       83.33     12.08 o 
  26   2   4      659.23      731.50     46.81 o 
 -33   3   4      753.92      806.46     49.37 o 
 -31   3   4        0.67       10.57     10.57 o 
 -29   3   4       42.35       61.35      9.62 o 
 -27   3   4      205.89      207.47     12.38 o 
 -25   3   4      208.12      186.43      9.10 o 
 -23   3   4       78.56       94.68      6.69 o 
 -21   3   4      535.77      449.80     10.90 o 
 -19   3   4      741.65      801.95     13.18 o 
 -17   3   4     1117.90      934.92     13.41 o 
 -15   3   4     6564.77     6714.89     54.72 o 
 -13   3   4     1202.16     1049.87     13.67 o 
 -11   3   4      950.75      907.65     11.67 o 
  -9   3   4       38.28       44.87      3.24 o 
  -7   3   4     4426.00     4337.28     34.44 o 
  -5   3   4       73.32      112.71      4.13 o 
  -3   3   4     4357.63     4590.23     32.69 o 
  -1   3   4      722.22      835.92      9.01 o 
   1   3   4       19.27        7.32      1.75 o 
   3   3   4    14839.73    15910.59    115.52 o 
   5   3   4       61.45       65.09      2.68 o 
   7   3   4     3342.20     3968.45     62.73 o 
   9   3   4      780.92      765.06     20.40 o 
  11   3   4      937.03      925.65     18.52 o 
  13   3   4      791.07      822.17     22.97 o 
  15   3   4     7570.22     7123.01    104.50 o 
  17   3   4      219.21      213.98     13.66 o 
  19   3   4       94.89       90.37     10.89 o 
  21   3   4      380.36      371.36     19.83 o 
  23   3   4        5.57       29.37     10.32 o 
  25   3   4        1.65       -6.99      6.99 o 
  27   3   4      287.07      326.10     22.37 o 
 -32   4   4      252.03      262.57     18.14 o 
 -30   4   4      303.03      313.98     17.98 o 
 -28   4   4      260.53      265.36     16.07 o 
 -26   4   4      699.35      665.01     19.30 o 
 -24   4   4        4.92        1.72      4.54 o 
 -22   4   4     2341.13     2322.17     29.95 o 
 -20   4   4     1236.81     1204.80     17.91 o 
 -18   4   4     2503.58     2313.55     25.73 o 
 -16   4   4     1123.86     1053.16     14.69 o 
 -14   4   4      504.69      635.97     10.11 o 
 -12   4   4    16574.05    17195.85    123.95 o 
 -10   4   4    17195.49    18227.63    136.26 o 
  -8   4   4     2490.60     2398.67     23.53 o 
  -6   4   4       16.35       15.09      4.36 o 
  -4   4   4     7772.11     8579.09     57.77 o 
  -2   4   4     1765.67     1871.36     17.44 o 
   0   4   4     2486.33     2589.34     20.23 o 
   2   4   4      633.68      729.04      8.46 o 
   4   4   4        2.13       -0.23      1.59 o 
   6   4   4      116.68      128.62      3.88 o 
   8   4   4     2471.37     2402.56     27.28 o 
  10   4   4      733.01      757.46     16.79 o 
  12   4   4     1561.27     1458.05     23.84 o 
  14   4   4       21.11       27.67      7.12 o 
  16   4   4      484.69      532.03     16.36 o 
  18   4   4      108.82      106.27     10.83 o 
  20   4   4      101.53      131.71     14.51 o 
  22   4   4        7.03       11.63      6.88 o 
  24   4   4      546.88      640.39     44.87 o 
  26   4   4      384.41      471.39     40.15 o 
 -33   5   4      499.56      595.29     25.54 o 
 -31   5   4        2.44        7.22      7.57 o 
 -29   5   4       18.84       17.41      6.78 o 
 -27   5   4      105.90      110.62     11.62 o 
 -25   5   4        0.00        1.03      4.45 o 
 -23   5   4       49.88       26.01      5.95 o 
 -21   5   4      497.34      485.05     13.91 o 
 -19   5   4      485.27      510.25     14.65 o 
 -17   5   4      342.72      348.74     16.46 o 
 -15   5   4     6334.80     6513.99     56.04 o 
 -13   5   4       56.21       48.31      4.60 o 
 -11   5   4     1356.72     1555.26     26.52 o 
  -9   5   4     8421.20     8735.00     73.56 o 
  -7   5   4     7858.89     8313.13     63.28 o 
  -5   5   4        3.37        3.16      2.02 o 
  -3   5   4       76.54      115.85      4.44 o 
  -1   5   4       24.49       32.44      2.67 o 
   1   5   4      293.83      277.70      5.61 o 
   3   5   4      655.00      658.67      9.20 o 
   5   5   4      224.99      249.36      6.97 o 
   7   5   4     1830.93     1902.96     23.70 o 
   9   5   4       61.98       87.63      6.54 o 
  11   5   4     2596.01     2306.84     30.74 o 
  13   5   4       16.33       15.21      4.96 o 
  15   5   4     1103.56      964.14     20.47 o 
  17   5   4      670.19      636.96     19.33 o 
  19   5   4      155.00      133.63     13.62 o 
  21   5   4       26.18       41.43      9.65 o 
  23   5   4       13.87       25.23     10.29 o 
  25   5   4       61.28       53.34     15.42 o 
 -32   6   4      648.60      728.59     31.23 o 
 -30   6   4       13.67        5.69      9.35 o 
 -28   6   4        6.07       -0.19     15.21 o 
 -26   6   4       33.93       16.96      6.37 o 
 -24   6   4       61.64       40.10      6.16 o 
 -22   6   4       90.60       72.29      6.95 o 
 -20   6   4      322.61      338.62     11.73 o 
 -18   6   4     3987.88     3730.44     39.72 o 
 -16   6   4     1097.33     1127.91     18.18 o 
 -14   6   4       94.39       96.65      6.52 o 
 -12   6   4     4256.89     3933.35     41.56 o 
 -10   6   4        7.16        1.43      3.66 o 
  -8   6   4      344.98      271.94      7.61 o 
  -6   6   4     6632.76     7123.49     55.31 o 
  -4   6   4      347.12      409.26      7.26 o 
  -2   6   4     1640.31     1752.09     16.22 o 
   0   6   4      576.11      571.35     10.78 o 
   2   6   4     1372.43     1577.83     15.52 o 
   4   6   4      289.36      350.66      7.23 o 
   6   6   4      736.83      718.98     11.46 o 
   8   6   4     1509.30     1514.27     23.39 o 
  10   6   4      644.98      616.67     14.95 o 
  12   6   4     1112.00     1161.99     22.88 o 
  14   6   4      631.65      543.99     15.55 o 
  16   6   4      105.46       95.33      8.62 o 
  18   6   4      244.75      212.76     14.95 o 
  20   6   4      130.49       99.40     12.77 o 
  22   6   4      168.51      165.05     17.14 o 
  24   6   4      305.06      281.80     22.14 o 
 -31   7   4       43.73       62.58     13.48 o 
 -29   7   4      310.43      331.50     18.98 o 
 -27   7   4       51.91       70.89      9.20 o 
 -25   7   4      155.77      138.11     10.88 o 
 -23   7   4      271.68      274.64     13.26 o 
 -21   7   4     1197.28     1203.97     22.92 o 
 -19   7   4     2070.77     1890.05     29.99 o 
 -17   7   4      920.00      780.01     17.10 o 
 -15   7   4      314.50      341.49     12.03 o 
 -13   7   4     4052.83     4197.06     45.13 o 
 -11   7   4     1970.92     1859.23     25.53 o 
  -9   7   4        1.06        6.90      3.54 o 
  -7   7   4      191.48      149.58      6.12 o 
  -5   7   4     5425.30     5467.57     43.08 o 
  -3   7   4     1626.71     1767.59     16.45 o 
  -1   7   4     2755.92     2822.70     23.33 o 
   1   7   4     1046.31     1136.59     12.89 o 
   3   7   4        0.37        5.98      2.78 o 
   5   7   4       60.73       58.31      4.50 o 
   7   7   4      965.09     1011.86     15.19 o 
   9   7   4       10.37        2.56      4.12 o 
  11   7   4     2940.40     2693.16     35.60 o 
  13   7   4     3361.80     3157.09     45.50 o 
  15   7   4      151.45      141.60     11.05 o 
  17   7   4       51.34       57.82     10.14 o 
  19   7   4      252.84      292.98     17.48 o 
  21   7   4        0.12        5.70     10.99 o 
  23   7   4       80.55       83.91     14.08 o 
 -30   8   4       51.08       33.80     14.65 o 
 -28   8   4        0.05        4.72      7.30 o 
 -26   8   4      104.27      120.80     11.51 o 
 -24   8   4     1332.88     1250.17     27.98 o 
 -22   8   4     1060.15     1056.83     23.07 o 
 -20   8   4      133.09      132.63      9.20 o 
 -18   8   4       48.06       37.10      6.45 o 
 -16   8   4      610.41      591.02     15.18 o 
 -14   8   4       36.58       33.52      5.75 o 
 -12   8   4      201.86      163.71      9.46 o 
 -10   8   4      401.11      415.28     11.22 o 
  -8   8   4        7.04        2.08      3.91 o 
  -6   8   4     1074.43     1147.88     16.95 o 
  -4   8   4       40.99       55.60      4.77 o 
  -2   8   4     2393.03     2562.11     24.92 o 
   0   8   4      151.67      160.47      6.02 o 
   2   8   4     1727.85     1789.50     19.05 o 
   4   8   4      176.50      185.33      7.31 o 
   6   8   4      281.92      319.60      9.77 o 
   8   8   4      836.89      804.60     14.66 o 
  10   8   4      210.61      202.25     11.47 o 
  12   8   4     4333.01     4021.22     58.67 o 
  14   8   4        5.42        2.51      5.35 o 
  16   8   4        0.45       -0.45      6.04 o 
  18   8   4       75.80       91.19     10.55 o 
  20   8   4      695.18      689.84     26.00 o 
  22   8   4       18.64       19.10     10.13 o 
 -27   9   4      820.99      838.66     25.62 o 
 -25   9   4       12.00        5.99      7.52 o 
 -23   9   4     1011.88      946.53     39.67 o 
 -21   9   4     2694.74     2619.80     39.89 o 
 -19   9   4     1774.03     1771.96     30.45 o 
 -17   9   4      197.46      197.63     11.61 o 
 -15   9   4       45.91       36.65      6.38 o 
 -13   9   4     4865.64     4712.93     56.99 o 
 -11   9   4        5.33        9.25      4.40 o 
  -9   9   4      381.15      372.10     11.56 o 
  -7   9   4     1658.95     1668.56     23.96 o 
  -5   9   4     3828.62     4103.34     43.41 o 
  -3   9   4        6.49        3.84      4.25 o 
  -1   9   4      117.47       94.06      6.24 o 
   1   9   4     1717.50     1751.29     22.30 o 
   3   9   4      434.84      451.93     10.59 o 
   5   9   4       96.74       97.10      6.29 o 
   7   9   4      629.45      675.83     15.15 o 
   9   9   4      681.74      663.07     14.32 o 
  11   9   4      105.20      120.18     10.67 o 
  13   9   4       93.25      102.00     10.60 o 
  15   9   4      539.98      592.05     28.71 o 
  17   9   4       69.10       68.35      9.77 o 
  19   9   4      377.60      410.93     22.05 o 
  21   9   4      262.09      315.45     20.38 o 
 -26  10   4        5.17       18.94      9.01 o 
 -24  10   4       98.34      121.66     12.57 o 
 -22  10   4      317.69      295.16     17.16 o 
 -20  10   4      195.65      178.01     12.89 o 
 -18  10   4       16.32       20.04      6.65 o 
 -16  10   4       97.30       99.45      9.38 o 
 -14  10   4      196.35      156.28     10.75 o 
 -12  10   4     1461.11     1378.59     27.61 o 
 -10  10   4      156.49      183.19      9.42 o 
  -8  10   4      123.32      145.60      9.13 o 
  -6  10   4      252.76      250.64     11.13 o 
  -4  10   4      193.31      201.92      9.98 o 
  -2  10   4     3385.58     3461.16     36.01 o 
   0  10   4      271.71      281.32     13.49 o 
   2  10   4       40.77       53.73      6.48 o 
   4  10   4      440.21      445.69     13.82 o 
   6  10   4        2.17        5.02      5.09 o 
   8  10   4      681.06      685.80     16.93 o 
  10  10   4      698.20      637.28     20.85 o 
  12  10   4     3203.59     3066.20     53.77 o 
  14  10   4        7.14       -0.18      7.09 o 
  16  10   4      112.51      101.46     16.98 o 
  18  10   4      193.18      226.75     16.34 o 
 -23  11   4     1014.69     1032.54     28.80 o 
 -21  11   4      736.81      759.66     31.75 o 
 -19  11   4       94.47       97.43     10.89 o 
 -17  11   4       76.30       41.05     15.79 o 
 -15  11   4        0.01       -3.63      5.64 o 
 -13  11   4       70.74       53.81      9.75 o 
 -11  11   4       91.71      101.54      8.32 o 
  -9  11   4        0.60        0.99      6.10 o 
  -7  11   4      315.64      306.54     12.77 o 
  -5  11   4      118.51      137.06      9.20 o 
  -3  11   4     2103.33     2019.21     35.46 o 
  -1  11   4      628.13      613.74     20.28 o 
   1  11   4       24.27       22.01      6.10 o 
   3  11   4       21.66       24.94      5.80 o 
   5  11   4       90.75       89.10     11.65 o 
   7  11   4      236.22      219.38     16.16 o 
   9  11   4        9.98       29.12     11.15 o 
  11  11   4      467.10      397.32     21.99 o 
  13  11   4     1538.18     1505.26     33.34 o 
  15  11   4        1.83        5.65      7.81 o 
  17  11   4       50.50       67.99     10.73 o 
 -22  12   4        3.88        4.06      9.02 o 
 -20  12   4     1746.76     1737.14     37.27 o 
 -18  12   4      304.31      293.58     18.20 o 
 -16  12   4      150.89      127.30     12.11 o 
 -14  12   4      121.58      122.90     12.52 o 
 -12  12   4      658.89      645.78     19.44 o 
 -10  12   4       16.81       11.42      6.83 o 
  -8  12   4       17.51        7.27      5.85 o 
  -6  12   4     1275.99     1275.77     30.27 o 
  -4  12   4      791.49      753.06     21.68 o 
  -2  12   4       26.89       27.26      7.75 o 
   0  12   4      224.14      224.01     14.89 o 
   2  12   4      862.95      826.44     29.60 o 
   4  12   4      529.47      510.96     18.40 o 
   6  12   4        2.49        8.84     12.81 o 
   8  12   4       46.59       55.60      8.96 o 
  10  12   4      213.66      237.58     24.24 o 
  12  12   4      220.80      216.01     20.92 o 
  14  12   4     1038.25     1114.09     42.78 o 
 -19  13   4       55.53       62.51     41.79 o 
 -17  13   4      304.03      329.00     20.01 o 
 -15  13   4      176.86      197.53     17.15 o 
 -13  13   4       13.67        7.96     10.54 o 
 -11  13   4      425.87      383.69     18.76 o 
  -9  13   4      502.97      517.66     19.15 o 
  -7  13   4      167.78      179.06     14.24 o 
  -5  13   4       75.09       82.52     11.43 o 
  -3  13   4       68.62       87.93     11.21 o 
  -1  13   4      682.83      618.86     22.92 o 
   1  13   4        2.09       15.45      7.71 o 
   3  13   4      126.08      113.67     14.75 o 
   5  13   4     1551.72     1644.06    108.61 o 
   7  13   4       90.31      114.54     12.28 o 
   9  13   4       42.91       54.14     13.54 o 
  11  13   4       12.19       16.37     11.93 o 
 -14  14   4        2.87       15.45     10.26 o 
 -12  14   4       13.21        4.38     12.26 o 
 -10  14   4      514.57      580.32     24.23 o 
  -8  14   4      506.11      510.33     22.60 o 
  -6  14   4      865.23      802.27     31.19 o 
  -4  14   4      373.87      333.92     19.70 o 
  -2  14   4        0.23        6.11      8.04 o 
   0  14   4     1582.19     1516.00     40.21 o 
   2  14   4       39.82       44.82     11.61 o 
   4  14   4        4.68       -0.11      9.16 o 
   6  14   4      136.01      175.60     21.04 o 
 -35   1   5       43.56       59.82     18.65 o 
 -33   1   5       10.49       22.84     25.42 o 
 -31   1   5      608.40      635.68     26.55 o 
 -29   1   5        1.29       -0.94      6.19 o 
 -27   1   5      123.61      157.05      9.33 o 
 -25   1   5        5.50       -3.33      3.89 o 
 -23   1   5       97.51       95.61      6.30 o 
 -21   1   5      102.54       92.99      5.45 o 
 -19   1   5     3360.26     3272.73     31.33 o 
 -17   1   5     5536.29     5882.84     49.12 o 
 -15   1   5     1290.63     1327.89     16.55 o 
 -13   1   5    13896.56    14363.28    101.34 o 
 -11   1   5     9926.23    10753.72     77.21 o 
  -9   1   5      815.16      757.10     10.24 o 
  -7   1   5       27.10       33.10      2.75 o 
  -5   1   5    28562.29    28661.28    247.99 o 
  -3   1   5     3478.97     3668.26     34.57 o 
  -1   1   5     1087.23     1361.34     16.71 o 
   1   1   5     1184.99     1237.57     15.07 o 
   3   1   5     6017.07     6633.38     54.18 o 
   5   1   5     4133.44     4464.54     47.79 o 
   7   1   5     2032.44     2414.76     28.55 o 
   9   1   5      463.30      466.75     10.78 o 
  11   1   5     6149.30     5983.04     82.42 o 
  13   1   5     2587.63     2454.92     41.89 o 
  15   1   5     8370.36     7431.50    106.95 o 
  17   1   5      129.93      144.39     12.53 o 
  19   1   5       72.35       98.97     12.75 o 
  21   1   5        0.54        1.44      6.92 o 
  23   1   5      357.57      359.93     25.86 o 
  25   1   5       27.73       30.21     15.16 o 
 -34   2   5       81.41      103.82     22.30 o 
 -32   2   5      969.40     1115.92     39.68 o 
 -30   2   5      336.18      325.25     17.03 o 
 -28   2   5      854.58      822.71     17.95 o 
 -26   2   5      126.21      121.93      7.79 o 
 -24   2   5      298.82      302.05     11.15 o 
 -22   2   5     1127.93     1144.93     18.42 o 
 -20   2   5      298.09      291.29     10.24 o 
 -18   2   5      790.54      709.07     12.19 o 
 -16   2   5     2334.05     2523.68     31.05 o 
 -14   2   5      480.01      535.72     13.95 o 
 -12   2   5    10773.87    11576.97     80.37 o 
 -10   2   5     4542.33     4755.39     42.04 o 
  -8   2   5     3464.51     3587.87     34.77 o 
  -6   2   5     2004.29     1883.85     20.20 o 
  -4   2   5     5414.51     5746.54     49.34 o 
  -2   2   5      327.27      364.76      6.34 o 
   0   2   5     2166.91     2190.13     20.06 o 
   2   2   5      559.15      561.85      7.34 o 
   4   2   5      865.14      890.79     10.29 o 
   6   2   5      667.77      697.76     14.04 o 
   8   2   5     9047.61     9369.21     86.59 o 
  10   2   5     2105.47     1876.26     28.28 o 
  12   2   5     4121.41     3547.67     54.77 o 
  14   2   5      166.14      137.39     13.38 o 
  16   2   5     2628.83     1908.59    153.94 o 
  18   2   5       41.68       18.96      7.36 o 
  20   2   5      158.44      194.70     15.51 o 
  22   2   5        9.77        1.89     11.07 o 
  24   2   5        3.45       12.43     24.47 o 
  26   2   5        2.33       27.98     33.34 o 
 -33   3   5      441.23      496.08     39.00 o 
 -31   3   5      266.66      314.24     17.91 o 
 -29   3   5        6.69       14.37      6.60 o 
 -27   3   5       51.73       50.92      7.82 o 
 -25   3   5       17.40       27.79      5.88 o 
 -23   3   5      273.76      272.92     11.13 o 
 -21   3   5      410.44      381.17     11.91 o 
 -19   3   5       22.61       42.42      5.23 o 
 -17   3   5      318.44      353.12     12.16 o 
 -15   3   5      400.53      363.60      9.63 o 
 -13   3   5     2148.99     2090.85     21.20 o 
 -11   3   5     6736.22     7415.72     64.78 o 
  -9   3   5     3001.03     3485.68     32.10 o 
  -7   3   5      926.32      959.05     12.69 o 
  -5   3   5     6303.09     6695.42     55.64 o 
  -3   3   5       15.45       30.79      2.53 o 
  -1   3   5     2144.99     2528.59     20.40 o 
   1   3   5      431.72      484.91      7.29 o 
   3   3   5      556.48      586.64      7.45 o 
   5   3   5      730.77      726.00      8.33 o 
   7   3   5       64.05       81.62      5.68 o 
   9   3   5     1739.67     1643.02     28.21 o 
  11   3   5      148.11      112.11      8.53 o 
  13   3   5      420.41      374.23     16.21 o 
  15   3   5      396.16      307.75     15.77 o 
  17   3   5        1.05        3.97      5.91 o 
  19   3   5      195.07      236.39     24.81 o 
  21   3   5       76.02       80.52     10.90 o 
  23   3   5      164.18      214.27     22.47 o 
  25   3   5       66.06       98.05     19.52 o 
 -34   4   5      705.82      781.79     42.67 o 
 -32   4   5       32.08       25.94      9.33 o 
 -30   4   5      171.86      154.11     13.51 o 
 -28   4   5      533.03      542.14     19.24 o 
 -26   4   5        7.08       10.07      5.75 o 
 -24   4   5        5.07        4.40      4.66 o 
 -22   4   5     1662.00     1567.45     25.89 o 
 -20   4   5       37.84       55.12      6.23 o 
 -18   4   5     4235.73     3942.38     42.58 o 
 -16   4   5      432.89      414.29      9.36 o 
 -14   4   5     3809.04     3696.47     34.46 o 
 -12   4   5     8776.55     8580.58     69.58 o 
 -10   4   5    13926.59    15035.65    119.61 o 
  -8   4   5     4319.19     4309.33     42.71 o 
  -6   4   5     8753.28     9435.16     68.28 o 
  -4   4   5     4728.73     5112.34     43.26 o 
  -2   4   5      170.30      247.10      6.10 o 
   0   4   5       42.72       33.83      2.93 o 
   2   4   5     3064.86     3378.51     31.89 o 
   4   4   5     1325.28     1296.46     17.97 o 
   6   4   5       94.92       70.82      4.21 o 
   8   4   5     1012.12     1104.69     21.94 o 
  10   4   5     3288.37     3148.07     42.39 o 
  12   4   5      203.53      204.57     11.72 o 
  14   4   5      881.56      800.39     21.48 o 
  16   4   5     3311.34     3097.20     53.98 o 
  18   4   5      362.42      371.55     21.10 o 
  20   4   5       79.08       89.61     14.23 o 
  22   4   5      758.81      791.11     44.23 o 
  24   4   5       36.96       60.42     19.47 o 
 -33   5   5       25.16       14.77      8.06 o 
 -31   5   5        9.10       17.05      8.17 o 
 -29   5   5       18.52       -0.77      6.79 o 
 -27   5   5      285.23      307.73     15.63 o 
 -25   5   5      188.55      216.19     11.23 o 
 -23   5   5      107.81      113.24      8.88 o 
 -21   5   5      374.36      329.38     12.59 o 
 -19   5   5     4863.04     4424.80     47.44 o 
 -17   5   5     1953.72     1814.96     25.31 o 
 -15   5   5      439.90      386.87     11.57 o 
 -13   5   5     1069.60     1150.00     18.37 o 
 -11   5   5      964.18      885.35     15.95 o 
  -9   5   5     5537.49     5593.64     51.58 o 
  -7   5   5     7107.97     7471.28     57.37 o 
  -5   5   5      726.01      832.48     11.21 o 
  -3   5   5       60.21       67.65      3.86 o 
  -1   5   5       31.50       36.78      3.38 o 
   1   5   5      246.84      201.19      5.87 o 
   3   5   5      222.07      160.10      5.21 o 
   5   5   5      282.74      306.42      7.42 o 
   7   5   5      656.46      673.86     14.89 o 
   9   5   5     5553.20     5343.42     56.16 o 
  11   5   5     4097.93     3866.44     55.40 o 
  13   5   5     2496.84     2505.35     38.43 o 
  15   5   5       42.88       45.53     10.42 o 
  17   5   5      308.57      288.98     16.98 o 
  19   5   5       74.05       79.82     13.23 o 
  21   5   5       72.48      100.62     13.21 o 
  23   5   5        0.05       11.72      9.63 o 
 -32   6   5        2.29       -8.87      8.87 o 
 -30   6   5       15.96       20.97     10.07 o 
 -28   6   5        6.34        3.01      7.96 o 
 -26   6   5     1020.25      988.33     21.90 o 
 -24   6   5        0.39       10.63      5.28 o 
 -22   6   5      272.99      269.90     11.93 o 
 -20   6   5       36.35       26.15      5.94 o 
 -18   6   5        7.93       23.29      5.29 o 
 -16   6   5     1004.82      902.18     17.51 o 
 -14   6   5     4993.15     4965.32     55.63 o 
 -12   6   5      155.84      203.04      8.51 o 
 -10   6   5     1975.96     2080.17     25.02 o 
  -8   6   5     1577.97     1719.29     20.50 o 
  -6   6   5     4035.11     4000.31     33.34 o 
  -4   6   5      645.96      707.43     10.76 o 
  -2   6   5     2826.44     3149.06     27.89 o 
   0   6   5        1.10        5.59      2.41 o 
   2   6   5      961.23      985.81     12.69 o 
   4   6   5      485.16      455.96      9.49 o 
   6   6   5       21.43       21.35      3.64 o 
   8   6   5      354.18      327.61     12.48 o 
  10   6   5        4.33        4.51      4.44 o 
  12   6   5     1138.46     1034.21     36.83 o 
  14   6   5       20.18       22.87      6.40 o 
  16   6   5      104.80       86.17     10.20 o 
  18   6   5      356.58      386.51     25.87 o 
  20   6   5      456.59      382.48     26.27 o 
  22   6   5       45.02       45.75     12.91 o 
 -31   7   5      117.45      102.28     16.42 o 
 -29   7   5        1.56       19.83      8.24 o 
 -27   7   5       46.89       28.63      8.97 o 
 -25   7   5        0.02        7.36      5.73 o 
 -23   7   5     2245.57     2194.10     32.06 o 
 -21   7   5       29.66       21.28      5.94 o 
 -19   7   5        0.00        4.88      4.57 o 
 -17   7   5      417.56      405.03     19.11 o 
 -15   7   5     2881.51     2801.80     34.78 o 
 -13   7   5     6190.13     5913.04     58.96 o 
 -11   7   5     2858.64     3000.11     35.22 o 
  -9   7   5       94.96       95.69      6.34 o 
  -7   7   5     1415.37     1478.14     19.33 o 
  -5   7   5     2406.35     2596.10     26.10 o 
  -3   7   5      422.15      469.31      9.03 o 
  -1   7   5      870.48      967.33     12.88 o 
   1   7   5      404.59      424.63      8.62 o 
   3   7   5      959.66      993.80     19.07 o 
   5   7   5       32.58       45.71      4.54 o 
   7   7   5       24.83       30.65      4.53 o 
   9   7   5     3356.64     3223.51     40.69 o 
  11   7   5      738.33      784.35     19.06 o 
  13   7   5        0.01       -5.30      5.30 o 
  15   7   5      456.69      475.72     18.60 o 
  17   7   5     1383.72     1250.90     36.30 o 
  19   7   5        4.56       12.87      8.17 o 
  21   7   5        2.88        9.16      9.42 o 
 -30   8   5       67.10       64.74      9.52 o 
 -28   8   5      689.21      644.96     24.12 o 
 -26   8   5       26.76       19.61      7.90 o 
 -24   8   5       98.51       82.45      9.07 o 
 -22   8   5      166.05      176.23     12.18 o 
 -20   8   5      188.55      160.95     12.15 o 
 -18   8   5       15.69       14.84      5.44 o 
 -16   8   5     1587.55     1537.74     24.99 o 
 -14   8   5      936.45      790.14     21.17 o 
 -12   8   5     1082.96     1006.78     19.85 o 
 -10   8   5     2108.84     1974.36     25.20 o 
  -8   8   5     2780.21     2572.23     30.98 o 
  -6   8   5       15.55       20.56      4.71 o 
  -4   8   5       10.64       18.75      4.22 o 
  -2   8   5     1662.35     1678.15     21.74 o 
   0   8   5       63.00       61.70      5.26 o 
   2   8   5      365.98      408.74      9.79 o 
   4   8   5        2.55        3.42      3.37 o 
   6   8   5        0.05        0.83      3.63 o 
   8   8   5      248.25      251.03      9.22 o 
  10   8   5      123.98      133.27      9.92 o 
  12   8   5      205.45      167.52     11.41 o 
  14   8   5      576.87      589.64     22.59 o 
  16   8   5      130.48      113.86     11.48 o 
  18   8   5       57.71       59.81     12.42 o 
  20   8   5        5.99        3.63      8.39 o 
 -29   9   5      182.14      175.34     39.34 o 
 -27   9   5       31.32       17.78      7.93 o 
 -25   9   5     1948.70     1959.70     39.48 o 
 -23   9   5      267.79      234.14     14.17 o 
 -21   9   5       19.70        5.23      6.13 o 
 -19   9   5      302.41      323.98     14.61 o 
 -17   9   5       10.43       14.92      7.74 o 
 -15   9   5      687.95      635.77     19.66 o 
 -13   9   5     1166.47     1112.62     21.98 o 
 -11   9   5      719.50      711.96     14.75 o 
  -9   9   5        3.76        7.43      4.27 o 
  -7   9   5      268.40      231.03     10.03 o 
  -5   9   5      461.41      438.67     14.12 o 
  -3   9   5      762.86      787.12     14.77 o 
  -1   9   5      895.90      841.47     16.43 o 
   1   9   5      394.42      391.33     14.13 o 
   3   9   5       40.98       42.11      4.76 o 
   5   9   5     1776.44     1803.63     26.35 o 
   7   9   5     1455.40     1464.34     23.39 o 
   9   9   5      121.26      123.38     11.47 o 
  11   9   5       47.21       23.71      7.39 o 
  13   9   5      604.72      565.21     21.50 o 
  15   9   5      112.31      122.49     11.63 o 
  17   9   5       93.58      119.59     16.07 o 
  19   9   5      149.98      158.50     16.83 o 
 -26  10   5       28.23       39.02      9.24 o 
 -24  10   5      270.48      252.32     16.33 o 
 -22  10   5       33.77       25.37      8.58 o 
 -20  10   5       10.84       12.04      6.94 o 
 -18  10   5      158.19      173.42     11.77 o 
 -16  10   5        0.17       -0.96      5.21 o 
 -14  10   5     1196.19     1186.17     29.79 o 
 -12  10   5      209.44      248.60     13.05 o 
 -10  10   5      181.49      151.28      8.98 o 
  -8  10   5      554.97      566.88     17.87 o 
  -6  10   5      962.65      986.85     19.26 o 
  -4  10   5        3.35        8.50      4.78 o 
  -2  10   5       17.00       20.97      5.03 o 
   0  10   5      146.55      155.69      9.34 o 
   2  10   5       29.58       37.67      9.73 o 
   4  10   5      457.93      469.45     16.12 o 
   6  10   5        0.59        8.45      5.27 o 
   8  10   5     2159.09     2098.66     29.91 o 
  10  10   5      641.10      680.96     21.90 o 
  12  10   5       70.13       85.39     10.53 o 
  14  10   5      129.05      139.57     13.03 o 
  16  10   5       49.72       37.89      8.94 o 
  18  10   5       23.32       13.45     11.35 o 
 -25  11   5      248.07      249.69     17.55 o 
 -23  11   5        0.59       -7.07      7.07 o 
 -21  11   5       87.74      104.09     11.69 o 
 -19  11   5      235.20      224.44     14.76 o 
 -17  11   5        1.45       -2.03      5.65 o 
 -15  11   5        0.60       -5.46      5.46 o 
 -13  11   5      443.30      431.12     19.82 o 
 -11  11   5      190.02      164.04     12.49 o 
  -9  11   5      158.68      163.97     10.74 o 
  -7  11   5      227.52      214.24     11.12 o 
  -5  11   5      362.00      356.12     15.60 o 
  -3  11   5      210.28      202.43     13.81 o 
  -1  11   5     1790.97     1673.54     34.40 o 
   1  11   5      726.35      723.64     22.35 o 
   3  11   5     1009.38      984.63     22.86 o 
   5  11   5       11.23       17.51      7.07 o 
   7  11   5      292.26      293.04     20.68 o 
   9  11   5      669.24      721.95     33.32 o 
  11  11   5        0.43        1.57      8.48 o 
  13  11   5      145.13      124.14     12.97 o 
  15  11   5       13.54       20.32      9.00 o 
 -22  12   5     1632.59     1636.40     38.96 o 
 -20  12   5       88.50      105.85     13.79 o 
 -18  12   5        1.02        8.51      7.51 o 
 -16  12   5      340.86      344.48     19.48 o 
 -14  12   5      244.51      223.11     16.94 o 
 -12  12   5       55.95       64.84     10.84 o 
 -10  12   5        0.29       17.71      7.25 o 
  -8  12   5      363.92      338.15     16.84 o 
  -6  12   5      534.45      531.83     19.63 o 
  -4  12   5      654.01      648.11     22.54 o 
  -2  12   5     1488.97     1335.62     31.57 o 
   0  12   5      609.80      595.04     21.63 o 
   2  12   5       17.19       26.84      8.12 o 
   4  12   5      614.28      630.18     20.82 o 
   6  12   5      160.97      167.75     13.29 o 
   8  12   5      268.51      273.69     23.67 o 
  10  12   5      178.28      162.49     34.03 o 
  12  12   5       31.05       40.62     14.22 o 
 -19  13   5       13.32       14.43     10.90 o 
 -17  13   5       25.15       43.13     11.17 o 
 -15  13   5      348.46      378.42     24.15 o 
 -13  13   5      610.47      614.42     33.04 o 
 -11  13   5       79.52       81.61     10.69 o 
  -9  13   5      565.97      626.89     20.68 o 
  -7  13   5       41.25       57.28      9.83 o 
  -5  13   5      987.97      982.21     28.15 o 
  -3  13   5       33.40       40.42     10.01 o 
  -1  13   5      115.54      123.29     12.60 o 
   1  13   5        9.89        9.21      8.15 o 
   3  13   5      239.87      242.31     24.74 o 
   5  13   5      233.42      243.05     20.66 o 
   7  13   5      219.09      204.05     14.74 o 
   9  13   5      108.61      108.49     16.48 o 
 -14  14   5        0.38       -8.54      9.79 o 
 -12  14   5       36.97       37.73     11.39 o 
 -10  14   5      315.38      309.91     19.23 o 
  -8  14   5        5.29       16.27      8.63 o 
  -6  14   5        9.28       10.77      8.22 o 
  -4  14   5       85.94       88.52     11.83 o 
  -2  14   5      112.30      107.84     13.83 o 
   0  14   5      447.72      463.47     43.25 o 
   2  14   5      128.56      148.75     20.43 o 
   4  14   5       76.33      104.68     14.73 o 
 -34   0   6       16.49       21.51     15.27 o 
 -32   0   6      205.70      177.03     19.25 o 
 -30   0   6      667.03      627.08     36.04 o 
 -28   0   6       13.82       13.62     15.64 o 
 -26   0   6      454.35      415.54     19.39 o 
 -24   0   6     1967.43     1972.12     35.69 o 
 -22   0   6      872.96      990.51     20.85 o 
 -20   0   6      577.65      469.82     18.43 o 
 -18   0   6      574.95      684.90     14.91 o 
 -16   0   6     5891.34     5344.15     59.93 o 
 -14   0   6     8691.16     8313.01     93.35 o 
 -12   0   6     2218.38     1791.86     26.53 o 
 -10   0   6     3126.63     3182.32     41.48 o 
  -8   0   6     6413.41     6314.68     75.26 o 
  -6   0   6     7420.69     7885.58    101.88 o 
  -4   0   6      474.64      590.74     16.57 o 
  -2   0   6    22783.83    23889.37    325.06 o 
   0   0   6       20.69       43.92      5.76 o 
   2   0   6     7565.80     8321.84    143.94 o 
   4   0   6     1725.68     1875.75     48.39 o 
   6   0   6     9612.07    10482.13    148.75 o 
   8   0   6     3066.42     2818.77     64.13 o 
  10   0   6    10217.21     9195.78    226.34 o 
  12   0   6     3010.86     2772.56    123.50 o 
  14   0   6     1336.09      937.39     66.74 o 
  16   0   6      281.02        4.79      4.78 o 
  18   0   6      511.60      387.36     55.26 o 
  20   0   6      286.32      326.38     52.55 o 
  22   0   6     1602.11     1705.85    109.77 o 
  24   0   6      123.22       98.23     35.21 o 
 -35   1   6        0.01      -12.88     12.88 o 
 -33   1   6      143.11      172.69     19.36 o 
 -31   1   6        1.76        4.33      7.75 o 
 -29   1   6      815.96      845.67     30.82 o 
 -27   1   6       54.04       50.18      7.48 o 
 -25   1   6        0.98        2.58      4.12 o 
 -23   1   6       80.00       77.97      6.02 o 
 -21   1   6     6361.33     5919.91     53.67 o 
 -19   1   6      332.48      344.68      9.75 o 
 -17   1   6     1964.39     1807.55     19.83 o 
 -15   1   6      558.40      619.88      9.43 o 
 -13   1   6     8004.12     8327.35     62.30 o 
 -11   1   6      248.30      317.24      6.75 o 
  -9   1   6     5612.98     6429.41     49.96 o 
  -7   1   6      181.79      184.15      6.02 o 
  -5   1   6       49.68       83.31      4.51 o 
  -3   1   6     1971.94     1953.78     21.87 o 
  -1   1   6    20761.52    22757.81    277.58 o 
   1   1   6     1701.80     1833.56     22.75 o 
   3   1   6     4739.62     5606.15     49.20 o 
   5   1   6      369.82      370.26      9.52 o 
   7   1   6       99.99      126.44      6.56 o 
   9   1   6      732.25      648.19     25.76 o 
  11   1   6     3806.12     3427.42     87.62 o 
  13   1   6      957.29      931.46     38.87 o 
  15   1   6        9.49       19.81     11.79 o 
  17   1   6        0.42       -6.75      9.08 o 
  19   1   6        1.25       -7.54      9.88 o 
  21   1   6      265.38      244.32     32.72 o 
  23   1   6      525.48      483.74     66.83 o 
  25   1   6        0.11       64.05     19.87 o 
 -34   2   6      457.14      572.53     33.89 o 
 -32   2   6       66.33       93.45     18.82 o 
 -30   2   6      746.25      794.05     23.04 o 
 -28   2   6      874.89      842.76     19.97 o 
 -26   2   6      368.27      291.50     11.50 o 
 -24   2   6      620.08      617.80     14.64 o 
 -22   2   6    11979.44    11657.22    107.89 o 
 -20   2   6     3068.03     2845.92     30.36 o 
 -18   2   6     8072.12     8086.27     70.86 o 
 -16   2   6      765.39      727.96     11.66 o 
 -14   2   6     4415.45     4616.17     41.10 o 
 -12   2   6     5698.39     6003.57     55.86 o 
 -10   2   6    13340.48    15208.07    120.38 o 
  -8   2   6     1775.43     2027.77     21.14 o 
  -6   2   6      465.39      565.21     12.34 o 
  -4   2   6       15.87       13.41      2.79 o 
  -2   2   6     4077.42     4661.33     43.77 o 
   0   2   6     7210.78     7820.65     78.39 o 
   2   2   6      864.85     1039.85     15.61 o 
   4   2   6     2038.11     2349.67     22.47 o 
   6   2   6     1753.29     2049.96     25.75 o 
   8   2   6     6605.17     6292.98     68.65 o 
  10   2   6     1768.77     1564.24     33.74 o 
  12   2   6    11751.07    10545.35    143.42 o 
  14   2   6     3686.95     3212.05     83.27 o 
  16   2   6       48.06       44.76      9.58 o 
  18   2   6       19.16       48.02     27.20 o 
  20   2   6      106.66      138.52     19.64 o 
  22   2   6        1.25       29.12     13.85 o 
  24   2   6      195.36      221.72     32.80 o 
 -35   3   6       49.04       16.50     18.85 o 
 -33   3   6      197.79      211.53     21.96 o 
 -31   3   6     1470.62     1491.33     31.07 o 
 -29   3   6     1761.34     1689.67     31.68 o 
 -27   3   6        0.95        0.27      5.35 o 
 -25   3   6       61.91       70.22      7.32 o 
 -23   3   6      152.54      129.90      8.61 o 
 -21   3   6        3.58       11.22      4.57 o 
 -19   3   6      591.84      492.48     13.87 o 
 -17   3   6       22.47        7.65      3.22 o 
 -15   3   6     1201.18     1231.47     15.96 o 
 -13   3   6        0.03        8.36      3.32 o 
 -11   3   6     1299.14     1349.14     18.78 o 
  -9   3   6     3807.50     3611.86     46.41 o 
  -7   3   6     1929.12     2115.83     22.24 o 
  -5   3   6       13.11       20.86      3.25 o 
  -3   3   6     3006.20     3196.81     28.93 o 
  -1   3   6      462.23      488.53      7.99 o 
   1   3   6     1167.62     1276.84     13.47 o 
   3   3   6     2182.22     2575.91     30.26 o 
   5   3   6     1111.77     1283.31     14.12 o 
   7   3   6     2152.59     2373.72     30.83 o 
   9   3   6     1751.71     1554.44     26.19 o 
  11   3   6     4184.84     3634.53     70.54 o 
  13   3   6     1985.52     1960.02     38.68 o 
  15   3   6     1574.92     1444.41     33.35 o 
  17   3   6      122.31      130.50     13.15 o 
  19   3   6       18.07       29.96      9.15 o 
  21   3   6     1686.00     1726.10     48.28 o 
  23   3   6      170.41      203.80     21.32 o 
 -34   4   6      571.27      580.26     31.46 o 
 -32   4   6      596.88      698.83     29.78 o 
 -30   4   6      655.17      688.72     21.47 o 
 -28   4   6       11.17       15.39      6.42 o 
 -26   4   6       86.78       60.28      8.08 o 
 -24   4   6      293.03      273.23     15.11 o 
 -22   4   6      576.43      472.04     14.20 o 
 -20   4   6      915.48      937.64     17.16 o 
 -18   4   6      398.29      323.23     11.24 o 
 -16   4   6       24.96       46.20      4.87 o 
 -14   4   6      262.82      208.86      8.08 o 
 -12   4   6      270.46      233.03      8.67 o 
 -10   4   6     2280.75     2364.24     25.41 o 
  -8   4   6     2240.33     2502.98     30.75 o 
  -6   4   6      798.34      817.24     11.85 o 
  -4   4   6     1860.66     2058.58     20.41 o 
  -2   4   6      151.00      179.20      5.37 o 
   0   4   6      859.58      962.08     12.74 o 
   2   4   6     1715.21     1674.91     16.96 o 
   4   4   6      148.53      180.31      5.70 o 
   6   4   6      923.14      973.73     15.43 o 
   8   4   6      146.54      117.77      9.06 o 
  10   4   6      379.57      353.54     14.74 o 
  12   4   6     1602.40     1466.78     33.60 o 
  14   4   6      132.86      151.70     13.43 o 
  16   4   6      169.13      171.40     13.80 o 
  18   4   6      662.26      602.05     26.05 o 
  20   4   6      456.08      514.30     25.54 o 
  22   4   6       67.63       51.20     15.03 o 
  24   4   6        4.35       30.82     23.73 o 
 -33   5   6      111.04      123.00     14.11 o 
 -31   5   6       69.87       83.02     11.43 o 
 -29   5   6      602.25      607.67     20.83 o 
 -27   5   6     1012.02      981.68     23.92 o 
 -25   5   6      373.95      359.69     13.27 o 
 -23   5   6     4715.10     4491.32     52.57 o 
 -21   5   6     1830.26     1786.14     26.76 o 
 -19   5   6        0.41        4.06      4.35 o 
 -17   5   6     2653.68     2517.51     31.70 o 
 -15   5   6     8067.68     8330.06     76.37 o 
 -13   5   6      124.33      175.76      8.69 o 
 -11   5   6     1417.33     1555.06     22.80 o 
  -9   5   6       72.48       98.61      5.64 o 
  -7   5   6     5005.99     5036.95     45.10 o 
  -5   5   6       11.96       25.02      2.95 o 
  -3   5   6      381.01      444.38      9.36 o 
  -1   5   6     3645.84     4115.08     38.23 o 
   1   5   6     1162.67     1168.38     16.65 o 
   3   5   6     1751.80     1818.19     18.36 o 
   5   5   6      718.98      789.05     16.76 o 
   7   5   6     3792.92     3691.30     45.77 o 
   9   5   6       21.42       38.81      6.74 o 
  11   5   6     3777.31     3428.20     46.58 o 
  13   5   6     7560.93     6914.26    104.69 o 
  15   5   6      798.86      693.30     23.13 o 
  17   5   6       17.66       35.48     17.43 o 
  19   5   6      251.97      250.60     19.29 o 
  21   5   6        2.98       14.11     26.05 o 
  23   5   6       38.25       31.69     12.13 o 
 -32   6   6      543.89      609.48     29.20 o 
 -30   6   6        4.55        3.57      8.04 o 
 -28   6   6      531.56      562.00     17.68 o 
 -26   6   6      435.61      418.64     16.30 o 
 -24   6   6      291.47      304.21     13.05 o 
 -22   6   6      217.07      228.89     11.92 o 
 -20   6   6     3986.13     3741.20     43.79 o 
 -18   6   6      215.05      199.76     10.17 o 
 -16   6   6      774.48      848.75     19.77 o 
 -14   6   6      941.51      976.47     19.37 o 
 -12   6   6      347.31      312.90     11.64 o 
 -10   6   6      723.23      722.48     15.60 o 
  -8   6   6      911.08      936.78     14.18 o 
  -6   6   6       32.52        7.34      3.05 o 
  -4   6   6      167.67      197.43      6.99 o 
  -2   6   6      209.14      265.52      7.95 o 
   0   6   6      173.10      177.62      7.19 o 
   2   6   6     2517.62     2531.82     25.97 o 
   4   6   6      525.26      550.21     12.04 o 
   6   6   6      126.46      121.14      7.18 o 
   8   6   6       87.20       75.19      7.88 o 
  10   6   6     1628.59     1616.71     28.31 o 
  12   6   6      449.77      511.15     22.73 o 
  14   6   6      261.41      252.71     15.48 o 
  16   6   6       11.98       14.94      7.25 o 
  18   6   6      262.81      283.49     22.26 o 
  20   6   6      443.67      461.67     29.85 o 
  22   6   6      834.19      916.98     38.09 o 
 -31   7   6       20.93       28.42     14.34 o 
 -29   7   6        5.78       10.78      7.01 o 
 -27   7   6        2.84        4.87      6.56 o 
 -25   7   6        0.01        2.90      5.00 o 
 -23   7   6      107.10       93.30      8.07 o 
 -21   7   6      580.83      561.44     17.31 o 
 -19   7   6      790.08      702.85     16.79 o 
 -17   7   6      732.18      647.33     17.18 o 
 -15   7   6     5557.02     5258.58     58.31 o 
 -13   7   6      625.60      576.88     14.49 o 
 -11   7   6     2482.04     2395.83     32.20 o 
  -9   7   6     1383.24     1453.86     21.13 o 
  -7   7   6      177.74      217.61      9.26 o 
  -5   7   6     1065.13     1008.59     14.80 o 
  -3   7   6       92.45       88.90      5.30 o 
  -1   7   6       10.80        8.57      3.72 o 
   1   7   6       24.06       14.81      4.20 o 
   3   7   6     1758.75     1735.94     23.32 o 
   5   7   6     2999.39     2902.55     35.48 o 
   7   7   6     1121.95     1101.07     18.91 o 
   9   7   6      588.39      553.28     17.89 o 
  11   7   6     3892.29     3605.67     51.13 o 
  13   7   6        1.31        0.88      5.97 o 
  15   7   6      204.32      204.94     16.23 o 
  17   7   6      490.20      454.99     25.63 o 
  19   7   6       78.28       50.99     11.98 o 
  21   7   6      117.89      143.00     16.85 o 
 -30   8   6      318.12      351.77     17.50 o 
 -28   8   6      161.66      159.84     12.99 o 
 -26   8   6       12.98       25.27      6.91 o 
 -24   8   6      225.76      229.41     13.95 o 
 -22   8   6      280.20      275.62     14.66 o 
 -20   8   6      339.21      303.38     15.56 o 
 -18   8   6      204.78      183.38     11.71 o 
 -16   8   6      163.61      181.23     10.55 o 
 -14   8   6      327.39      360.23     13.38 o 
 -12   8   6       22.73       26.00      5.68 o 
 -10   8   6      243.14      231.86     10.18 o 
  -8   8   6     1076.61     1066.99     20.17 o 
  -6   8   6      143.90      118.33      7.49 o 
  -4   8   6     1025.06     1001.09     19.12 o 
  -2   8   6        8.28       10.17      4.27 o 
   0   8   6      621.05      613.25     13.87 o 
   2   8   6      792.19      831.98     14.33 o 
   4   8   6     1599.93     1629.19     22.32 o 
   6   8   6      877.15      846.84     17.20 o 
   8   8   6     1444.70     1320.57     31.29 o 
  10   8   6      228.69      205.93     14.91 o 
  12   8   6      178.74      175.87     15.31 o 
  14   8   6     1542.99     1462.33     42.14 o 
  16   8   6      420.36      466.23     24.59 o 
  18   8   6      442.81      439.50     24.87 o 
  20   8   6      233.87      231.87     19.34 o 
 -29   9   6        0.02       -4.33      6.53 o 
 -27   9   6       17.24        9.21      7.90 o 
 -25   9   6       39.26       42.72      8.23 o 
 -23   9   6       38.84       35.08      7.47 o 
 -21   9   6      568.84      515.78     19.04 o 
 -19   9   6     1214.52     1161.46     27.80 o 
 -17   9   6       58.01       58.21      8.60 o 
 -15   9   6      464.40      470.86     16.68 o 
 -13   9   6       21.60       13.90      5.81 o 
 -11   9   6      413.31      418.39     13.21 o 
  -9   9   6       13.73       10.33      5.32 o 
  -7   9   6       38.64       21.85      5.86 o 
  -5   9   6      644.09      599.11     15.96 o 
  -3   9   6      426.66      445.49     15.73 o 
  -1   9   6     1729.07     1725.74     27.58 o 
   1   9   6       19.67       12.44      5.18 o 
   3   9   6     1400.12     1434.56     26.12 o 
   5   9   6      281.86      302.39     11.72 o 
   7   9   6       82.41       73.43      7.42 o 
   9   9   6      791.97      821.22     22.62 o 
  11   9   6       81.61       65.52      9.41 o 
  13   9   6      375.70      416.11     24.41 o 
  15   9   6      301.38      258.43     19.45 o 
  17   9   6      321.30      376.91     23.77 o 
 -26  10   6       11.21       15.69      7.49 o 
 -24  10   6      188.91      201.65     13.80 o 
 -22  10   6       26.31       18.72      7.24 o 
 -20  10   6       95.25       89.15     10.29 o 
 -18  10   6        4.10       11.68      6.79 o 
 -16  10   6     1208.91     1180.16     26.59 o 
 -14  10   6       85.36      102.23     10.80 o 
 -12  10   6        1.64       -3.34      6.02 o 
 -10  10   6        2.91       -0.41      4.85 o 
  -8  10   6      393.32      383.92     14.53 o 
  -6  10   6       44.07       46.80      7.10 o 
  -4  10   6      734.57      718.02     24.08 o 
  -2  10   6       11.61        6.24      5.80 o 
   0  10   6      290.69      261.08     12.88 o 
   2  10   6       63.18       69.21      8.70 o 
   4  10   6      695.95      706.59     19.64 o 
   6  10   6     1639.06     1574.47     29.75 o 
   8  10   6     2192.86     2115.67     37.86 o 
  10  10   6       18.99       24.65      8.77 o 
  12  10   6      686.06      780.28     27.17 o 
  14  10   6      920.00      921.55     29.10 o 
  16  10   6        2.53       -8.12      9.07 o 
 -25  11   6      602.80      602.69     25.49 o 
 -23  11   6       30.79       18.84      8.32 o 
 -21  11   6       25.18       41.31      9.11 o 
 -19  11   6      154.77      168.20     13.19 o 
 -17  11   6       55.66       50.45      7.41 o 
 -15  11   6        0.14        2.53      7.55 o 
 -13  11   6      122.02      108.48     14.04 o 
 -11  11   6        0.66       -0.06      6.45 o 
  -9  11   6      203.01      201.52     13.86 o 
  -7  11   6       14.01       19.63      9.21 o 
  -5  11   6       36.77       43.60      7.72 o 
  -3  11   6       98.30       98.44     12.22 o 
  -1  11   6     1259.51     1176.64     34.59 o 
   1  11   6       22.16       20.80      7.40 o 
   3  11   6        8.72        3.98      8.36 o 
   5  11   6        3.29       13.79      7.27 o 
   7  11   6      408.22      362.61     18.87 o 
   9  11   6      160.35      158.55     23.07 o 
  11  11   6       57.94       61.14     14.03 o 
  13  11   6       80.77       87.68     16.59 o 
 -22  12   6       33.96       28.41      8.92 o 
 -20  12   6      151.71      150.98     13.52 o 
 -18  12   6      754.23      740.06     25.41 o 
 -16  12   6     1921.86     1869.99     42.43 o 
 -14  12   6       48.36       62.25     12.69 o 
 -12  12   6       12.86       24.83     10.34 o 
 -10  12   6        3.80       -0.95      7.39 o 
  -8  12   6       48.04       51.56      8.74 o 
  -6  12   6      127.00      135.38     12.30 o 
  -4  12   6       55.81       53.54      9.43 o 
  -2  12   6        6.24       13.32      7.34 o 
   0  12   6      257.43      268.32     18.02 o 
   2  12   6        0.06       -0.32      7.23 o 
   4  12   6        6.00       14.23      7.43 o 
   6  12   6      701.66      733.56     28.02 o 
   8  12   6        0.36       18.75     17.73 o 
  10  12   6      284.19      327.70     47.69 o 
 -19  13   6       73.18       84.34     21.83 o 
 -17  13   6      427.94      439.44     24.53 o 
 -15  13   6      165.10      156.09     15.64 o 
 -13  13   6        0.02       12.07      9.34 o 
 -11  13   6      343.78      343.46     20.29 o 
  -9  13   6       35.29       37.89      9.03 o 
  -7  13   6       96.47       79.03     10.95 o 
  -5  13   6      635.48      632.78     24.19 o 
  -3  13   6        1.36       -0.23      7.34 o 
  -1  13   6      125.70      102.64     13.36 o 
   1  13   6      111.67       91.79     13.02 o 
   3  13   6        1.98       22.95      9.88 o 
   5  13   6      138.43      128.82     18.69 o 
   7  13   6        9.98        9.04     13.38 o 
 -12  14   6      114.55      145.46     16.72 o 
 -10  14   6       33.63       56.07      9.40 o 
  -8  14   6      360.32      339.05     29.04 o 
  -6  14   6       29.61       30.53      9.44 o 
  -4  14   6      271.54      318.44     19.34 o 
  -2  14   6      426.45      390.29     29.40 o 
   0  14   6       28.07       58.81     17.92 o 
   2  14   6        0.39       -6.55     12.73 o 
 -35   1   7      625.18      687.47     37.09 o 
 -33   1   7      938.29     1012.56     33.11 o 
 -31   1   7      788.97      722.42     25.40 o 
 -29   1   7        7.20        2.85      7.26 o 
 -27   1   7       38.82       17.46      5.78 o 
 -25   1   7      174.70      209.78     10.21 o 
 -23   1   7        7.87        1.13      3.97 o 
 -21   1   7      217.44      177.57      7.43 o 
 -19   1   7     3872.14     3703.45     33.99 o 
 -17   1   7        1.16        6.73      2.94 o 
 -15   1   7       38.24       24.64      3.35 o 
 -13   1   7     2169.27     2480.12     26.03 o 
 -11   1   7     3051.83     3298.85     31.13 o 
  -9   1   7     2993.46     3003.57     29.93 o 
  -7   1   7      308.05      364.32      8.40 o 
  -5   1   7      186.47      227.20      7.68 o 
  -3   1   7     1247.63     1316.95     18.38 o 
  -1   1   7     1302.56     1455.85     21.24 o 
   1   1   7     7830.94     8495.85     87.80 o 
   3   1   7      132.22      139.73      5.13 o 
   5   1   7     5658.67     6319.42     71.20 o 
   7   1   7      188.88      190.28     12.22 o 
   9   1   7     8120.84     7191.79    140.94 o 
  11   1   7      533.69      490.08     55.49 o 
  13   1   7     4549.09     3938.94    116.35 o 
  15   1   7        5.47        2.58     12.07 o 
  17   1   7        3.84       12.49     12.11 o 
  19   1   7        2.02       12.10     14.19 o 
  21   1   7        0.40        2.14     13.75 o 
  23   1   7        2.08       53.34     30.25 o 
 -34   2   7      155.34      168.28     21.71 o 
 -32   2   7       35.49       54.10     11.52 o 
 -30   2   7       93.56      107.60     11.11 o 
 -28   2   7      348.48      305.24     14.64 o 
 -26   2   7       24.16       42.25      6.31 o 
 -24   2   7        0.02        0.52      4.13 o 
 -22   2   7      127.04      115.18      6.82 o 
 -20   2   7      790.50      785.13     13.08 o 
 -18   2   7        0.85        3.25      3.56 o 
 -16   2   7     1345.47     1379.68     17.10 o 
 -14   2   7     2289.01     2551.95     26.57 o 
 -12   2   7     4869.30     4948.76     47.25 o 
 -10   2   7      875.40      866.60     14.13 o 
  -8   2   7       81.23       68.27      4.78 o 
  -6   2   7     1084.36     1113.49     16.63 o 
  -4   2   7     1231.03     1157.77     17.35 o 
  -2   2   7     2504.98     2822.23     33.20 o 
   0   2   7        1.46        0.00      2.62 o 
   2   2   7      608.66      638.32      9.63 o 
   4   2   7       38.32        5.79      2.04 o 
   6   2   7      506.98      419.97     17.30 o 
   8   2   7       43.74       44.94      9.31 o 
  10   2   7       87.51       86.77     12.06 o 
  12   2   7     2660.32     2478.91    122.91 o 
  14   2   7      165.87      192.32     26.20 o 
  16   2   7      234.69      211.77     28.56 o 
  18   2   7      213.34      209.04     35.33 o 
  20   2   7      132.53      107.38     25.02 o 
  22   2   7       86.36       93.11     47.61 o 
 -35   3   7      225.60      197.00     22.75 o 
 -33   3   7       35.48       39.63     14.45 o 
 -31   3   7      135.02      174.01     13.48 o 
 -29   3   7      712.33      737.26     20.87 o 
 -27   3   7      313.28      343.61     14.18 o 
 -25   3   7     1154.88     1171.20     20.37 o 
 -23   3   7     7158.57     6909.82     65.82 o 
 -21   3   7      129.09      145.98      7.05 o 
 -19   3   7      640.64      634.93     12.46 o 
 -17   3   7      457.89      480.16     10.85 o 
 -15   3   7      688.17      898.15     15.56 o 
 -13   3   7      663.15      632.39     13.62 o 
 -11   3   7     2488.27     2651.34     33.71 o 
  -9   3   7      199.15      209.28      8.54 o 
  -7   3   7      483.27      428.05      9.38 o 
  -5   3   7     1030.62     1091.58     15.15 o 
  -3   3   7     1459.35     1274.29     17.27 o 
  -1   3   7       88.83      101.33      5.10 o 
   1   3   7       85.77      123.07      4.68 o 
   3   3   7      923.88     1023.01     16.42 o 
   5   3   7     8249.64     8302.92     70.96 o 
   7   3   7     2870.14     2514.76     45.03 o 
   9   3   7        0.39        2.02      6.73 o 
  11   3   7        5.91       10.77      7.91 o 
  13   3   7      479.83      487.96     27.06 o 
  15   3   7      517.23      458.32     33.45 o 
  17   3   7       32.07       36.55     13.59 o 
  19   3   7       79.47       40.59     37.68 o 
  21   3   7        0.77       58.13     33.23 o 
  23   3   7      134.81      157.47     46.49 o 
 -34   4   7       41.49       31.27     12.70 o 
 -32   4   7       20.02       16.36      8.49 o 
 -30   4   7      485.68      430.44     18.94 o 
 -28   4   7      624.65      723.38     18.86 o 
 -26   4   7       35.66       18.12      5.26 o 
 -24   4   7     1681.78     1607.44     24.08 o 
 -22   4   7      531.30      475.90     12.38 o 
 -20   4   7     8191.44     8022.13     95.64 o 
 -18   4   7      222.99      234.59     10.44 o 
 -16   4   7      358.47      378.68     11.36 o 
 -14   4   7      664.98      600.19     13.06 o 
 -12   4   7     9661.16     9914.22     89.72 o 
 -10   4   7     4895.00     4759.45     44.99 o 
  -8   4   7      343.40      299.58      8.91 o 
  -6   4   7       10.86       15.00      2.97 o 
  -4   4   7      966.36      993.23     13.72 o 
  -2   4   7      716.48      608.81      9.79 o 
   0   4   7       86.82       89.44      4.79 o 
   2   4   7    14311.39    14686.00    116.19 o 
   4   4   7      828.62      841.17     15.42 o 
   6   4   7      182.21      175.39     11.67 o 
   8   4   7     2758.04     2572.82     46.10 o 
  10   4   7     2816.29     2475.88     66.81 o 
  12   4   7      183.25      219.30     15.81 o 
  14   4   7      428.24      410.56     24.53 o 
  16   4   7      305.97      315.21     22.20 o 
  18   4   7       10.71       10.08      9.33 o 
  20   4   7        9.05        6.97     13.14 o 
  22   4   7        0.91       38.61     39.70 o 
 -33   5   7      261.97      314.30     19.75 o 
 -31   5   7       34.92       34.68      8.42 o 
 -29   5   7      234.34      225.19     14.41 o 
 -27   5   7      451.83      472.61     17.71 o 
 -25   5   7      171.72      183.28     11.00 o 
 -23   5   7      159.45      171.77     11.30 o 
 -21   5   7      213.24      215.80     10.97 o 
 -19   5   7      958.09      883.80     17.86 o 
 -17   5   7     5276.64     5055.51     52.43 o 
 -15   5   7      703.02      629.76     15.00 o 
 -13   5   7     3597.70     3446.06     43.45 o 
 -11   5   7      206.40      230.99      8.06 o 
  -9   5   7       75.32       76.34      5.66 o 
  -7   5   7      556.10      528.68     12.75 o 
  -5   5   7     1536.55     1400.52     16.86 o 
  -3   5   7      961.33     1047.92     14.74 o 
  -1   5   7      207.57      168.77      7.41 o 
   1   5   7       19.88       15.77      4.05 o 
   3   5   7      121.86      153.07      8.15 o 
   5   5   7     2511.08     2312.09     29.86 o 
   7   5   7     1567.41     1568.46     28.35 o 
   9   5   7      224.04      170.14     10.75 o 
  11   5   7      134.58      122.58     10.68 o 
  13   5   7        1.09       -3.11      6.71 o 
  15   5   7       47.51       40.19      9.54 o 
  17   5   7      157.05      176.32     28.24 o 
  19   5   7      516.90      578.56     57.59 o 
  21   5   7      132.49      182.01     20.80 o 
 -32   6   7       67.05       72.19     12.14 o 
 -30   6   7       12.72        8.63      7.38 o 
 -28   6   7       30.04       19.67      6.57 o 
 -26   6   7       12.43       13.69      6.12 o 
 -24   6   7        1.34       -3.01      5.27 o 
 -22   6   7     1018.35      915.37     20.84 o 
 -20   6   7        2.12       -4.47      4.47 o 
 -18   6   7       69.14       61.28      7.36 o 
 -16   6   7     2116.22     1885.12     37.74 o 
 -14   6   7     2442.89     2281.79     38.28 o 
 -12   6   7      929.45      817.08     17.73 o 
 -10   6   7      360.57      388.69     12.49 o 
  -8   6   7        2.91        3.55      3.64 o 
  -6   6   7      102.74       89.11      6.79 o 
  -4   6   7       27.54       23.52      3.92 o 
  -2   6   7       33.42       32.77      4.42 o 
   0   6   7       97.58      134.93      7.62 o 
   2   6   7      556.80      582.95     19.31 o 
   4   6   7     1729.94     1806.48     26.14 o 
   6   6   7       32.64       33.33      5.03 o 
   8   6   7      148.48      134.59      9.94 o 
  10   6   7      392.01      328.94     16.37 o 
  12   6   7      316.09      301.88     16.94 o 
  14   6   7     1307.10     1259.96     30.80 o 
  16   6   7       81.05      109.19     12.46 o 
  18   6   7      119.90      119.02     15.05 o 
  20   6   7      126.11      132.57     30.34 o 
 -31   7   7      577.08      535.31     21.86 o 
 -29   7   7      567.87      597.37     18.33 o 
 -27   7   7      333.91      380.13     17.25 o 
 -25   7   7       26.55       34.00      7.62 o 
 -23   7   7      473.92      430.20     18.07 o 
 -21   7   7      994.07      930.34     27.06 o 
 -19   7   7     3819.80     3660.36     47.18 o 
 -17   7   7      267.35      239.80     11.44 o 
 -15   7   7     1219.80     1196.42     28.12 o 
 -13   7   7        4.02        0.90      4.22 o 
 -11   7   7      878.33      976.26     19.26 o 
  -9   7   7      148.31      137.54      7.83 o 
  -7   7   7      589.60      623.37     13.65 o 
  -5   7   7      618.74      525.38     13.52 o 
  -3   7   7        0.06        2.47      3.90 o 
  -1   7   7        3.09        9.72      4.92 o 
   1   7   7     2388.44     2344.74     31.63 o 
   3   7   7     1025.55     1067.97     19.87 o 
   5   7   7     1486.98     1582.47     26.08 o 
   7   7   7      874.95      745.04     26.84 o 
   9   7   7     1206.53     1231.71     28.62 o 
  11   7   7      356.90      384.74     17.58 o 
  13   7   7      176.34      170.54     13.75 o 
  15   7   7      307.46      307.03     19.93 o 
  17   7   7      115.15      114.31     17.83 o 
  19   7   7        0.13       13.99     10.45 o 
 -30   8   7        6.42        3.53      8.61 o 
 -28   8   7      714.11      676.38     21.06 o 
 -26   8   7       13.80       15.42      6.80 o 
 -24   8   7        1.50        0.97      6.40 o 
 -22   8   7      760.40      707.59     22.72 o 
 -20   8   7        0.01        0.03      5.67 o 
 -18   8   7      227.75      196.59     11.74 o 
 -16   8   7     2366.26     2405.32     34.99 o 
 -14   8   7       58.12       67.38      8.36 o 
 -12   8   7     1706.37     1667.50     27.06 o 
 -10   8   7      205.76      167.62     11.72 o 
  -8   8   7        9.44       16.26      6.23 o 
  -6   8   7       30.55       43.29      6.34 o 
  -4   8   7      984.76     1032.20     29.21 o 
  -2   8   7        7.67        1.32      5.31 o 
   0   8   7       76.84       93.38      7.13 o 
   2   8   7       12.97       10.72      5.64 o 
   4   8   7     5570.86     5511.94     85.64 o 
   6   8   7       27.19       16.90      5.25 o 
   8   8   7     3851.40     3719.61     53.05 o 
  10   8   7     1722.17     1678.11     33.31 o 
  12   8   7      589.49      575.45     23.02 o 
  14   8   7       17.11       37.15     10.97 o 
  16   8   7      580.25      572.65     30.20 o 
  18   8   7      240.18      220.52     18.99 o 
 -29   9   7      186.98      176.58     14.32 o 
 -27   9   7      185.12      198.49     13.77 o 
 -25   9   7      200.87      179.79     13.56 o 
 -23   9   7      308.28      282.96     15.63 o 
 -21   9   7       16.93       18.17      9.83 o 
 -19   9   7     1353.62     1245.02     27.23 o 
 -17   9   7      670.83      593.61     20.97 o 
 -15   9   7      799.95      820.87     27.29 o 
 -13   9   7       69.62       57.86      8.30 o 
 -11   9   7       72.36       94.22      8.31 o 
  -9   9   7       95.81       87.28      7.66 o 
  -7   9   7      355.91      429.13     15.03 o 
  -5   9   7      617.23      580.08     17.02 o 
  -3   9   7     1564.50     1474.60     29.65 o 
  -1   9   7     1252.50     1193.35     30.69 o 
   1   9   7       28.32       23.73      6.54 o 
   3   9   7       34.12       26.57      6.83 o 
   5   9   7       75.52       65.64      7.66 o 
   7   9   7      312.31      292.57     12.60 o 
   9   9   7        7.15       13.37      7.09 o 
  11   9   7      342.50      348.25     19.04 o 
  13   9   7       48.18       37.72     11.01 o 
  15   9   7      218.45      217.11     18.89 o 
  17   9   7       21.81       20.46     10.63 o 
 -26  10   7      491.12      543.16     22.17 o 
 -24  10   7        0.92       -3.56      6.73 o 
 -22  10   7      478.31      445.46     20.00 o 
 -20  10   7      812.03      744.98     25.14 o 
 -18  10   7       40.17       59.24      9.70 o 
 -16  10   7       28.25       21.95      8.07 o 
 -14  10   7      109.45      130.32     11.08 o 
 -12  10   7     2093.28     2044.82     55.36 o 
 -10  10   7        7.52       18.29      5.85 o 
  -8  10   7        3.58        7.62      6.01 o 
  -6  10   7     1943.85     1746.99     37.20 o 
  -4  10   7     1628.00     1507.89     29.95 o 
  -2  10   7        1.47       11.45      6.05 o 
   0  10   7      348.22      368.67     36.38 o 
   2  10   7        5.51       11.60      6.09 o 
   4  10   7     1289.25     1288.02     48.03 o 
   6  10   7     1885.53     1836.53     38.42 o 
   8  10   7        0.00       -5.79      8.24 o 
  10  10   7        0.69        9.35      8.15 o 
  12  10   7        1.34        9.77      8.87 o 
  14  10   7      111.79      131.91     16.06 o 
 -25  11   7       31.40       15.54      9.00 o 
 -23  11   7        0.04       -3.70      7.19 o 
 -21  11   7       15.49       14.42      7.93 o 
 -19  11   7       54.52       54.79     11.33 o 
 -17  11   7      318.78      305.92     19.47 o 
 -15  11   7       10.14        9.50      8.15 o 
 -13  11   7     1337.37     1356.09     38.05 o 
 -11  11   7       52.19       46.20     10.98 o 
  -9  11   7      158.98      130.52     11.90 o 
  -7  11   7        1.58       -5.53      5.53 o 
  -5  11   7        5.67       13.99      6.54 o 
  -3  11   7      116.22      137.90     12.15 o 
  -1  11   7      764.36      716.70     24.66 o 
   1  11   7     1246.10     1293.05     30.65 o 
   3  11   7      610.97      614.65     26.85 o 
   5  11   7      430.94      449.89     20.58 o 
   7  11   7       66.93       50.01     17.18 o 
   9  11   7        1.62       -0.86     15.04 o 
  11  11   7      420.42      461.86     37.30 o 
 -22  12   7      484.66      508.31     24.12 o 
 -20  12   7       13.96       17.04      9.72 o 
 -18  12   7      913.19      994.25     31.30 o 
 -16  12   7       82.14       89.14     22.48 o 
 -14  12   7      243.68      279.84     21.27 o 
 -12  12   7       10.71       15.51     10.02 o 
 -10  12   7      999.27      995.49     26.41 o 
  -8  12   7      813.72      817.56     24.83 o 
  -6  12   7       28.02       25.20      8.11 o 
  -4  12   7        5.43        7.00      7.47 o 
  -2  12   7       23.24       33.04      9.46 o 
   0  12   7       60.56       75.17     11.56 o 
   2  12   7        2.89       -0.17      7.51 o 
   4  12   7       23.36       28.97     12.36 o 
   6  12   7       41.35       34.16     16.30 o 
   8  12   7       23.40       29.41     16.59 o 
 -17  13   7       69.83       72.04     13.03 o 
 -15  13   7        7.46        2.81     10.69 o 
 -13  13   7      419.26      460.96     32.65 o 
 -11  13   7       44.48       43.11     10.69 o 
  -9  13   7      106.24       91.48     11.95 o 
  -7  13   7      695.03      630.82     32.16 o 
  -5  13   7       49.93       46.49      9.74 o 
  -3  13   7      605.86      586.96     25.31 o 
  -1  13   7       11.09       17.30      8.78 o 
   1  13   7       20.39       24.10     11.51 o 
   3  13   7      658.18      663.67     51.78 o 
   5  13   7      842.40      833.02     37.44 o 
 -12  14   7       14.20        1.10     36.67 o 
 -10  14   7       86.70       97.07     15.12 o 
  -8  14   7        9.14        3.74     10.06 o 
  -6  14   7      152.23      151.94     19.31 o 
  -4  14   7      189.95      205.82     29.54 o 
  -2  14   7        6.78       18.50     11.87 o 
 -36   0   8      203.31      239.18     30.40 o 
 -34   0   8     1800.39     1986.57     62.70 o 
 -32   0   8      169.77      155.41     29.18 o 
 -30   0   8      107.16      105.10     17.84 o 
 -28   0   8     3126.51     3349.76     67.54 o 
 -26   0   8     5571.96     5464.72     72.52 o 
 -24   0   8     5559.19     5252.12     76.99 o 
 -22   0   8      433.54      536.23     16.56 o 
 -20   0   8       25.40       25.30      5.34 o 
 -18   0   8      435.36      614.36     16.06 o 
 -16   0   8     3620.12     4076.35     54.35 o 
 -14   0   8     3180.26     3263.96     45.33 o 
 -12   0   8    11686.37    11843.04    133.30 o 
 -10   0   8      238.84      175.75     10.25 o 
  -8   0   8       77.26       47.53      7.39 o 
  -6   0   8     2074.45     2484.26     45.58 o 
  -4   0   8       29.28       96.48      8.74 o 
  -2   0   8     3164.02     3268.93     59.38 o 
   0   0   8     4606.87     5175.19    108.54 o 
   2   0   8     3543.44     3288.59     56.20 o 
   4   0   8     2828.90     2751.97     65.28 o 
   6   0   8     4765.14     4659.76    120.39 o 
   8   0   8      308.60      349.23     32.93 o 
  10   0   8     1408.13     1245.47     78.72 o 
  12   0   8     1068.57      941.81     70.42 o 
  14   0   8      271.71      262.02     44.61 o 
  16   0   8        4.04      -11.34     11.34 o 
  18   0   8        0.03        5.60     20.04 o 
  20   0   8       14.10        3.10      8.73 o 
  22   0   8      387.55      481.13     71.44 o 
 -35   1   8       56.11       77.93     13.67 o 
 -33   1   8      539.97      554.83     28.02 o 
 -31   1   8       57.90       58.67      9.05 o 
 -29   1   8      616.86      628.45     30.02 o 
 -27   1   8      152.58      184.39     10.19 o 
 -25   1   8      856.88      835.17     15.23 o 
 -23   1   8     1402.90     1299.82     17.95 o 
 -21   1   8     8420.21     8231.46     70.60 o 
 -19   1   8     2018.24     2135.02     23.89 o 
 -17   1   8       42.22       40.38      4.08 o 
 -15   1   8      102.67      130.61      6.10 o 
 -13   1   8      670.06      763.24     12.43 o 
 -11   1   8     1100.37     1153.54     17.33 o 
  -9   1   8      289.66      213.67      9.73 o 
  -7   1   8     3222.16     3353.48     40.42 o 
  -5   1   8      389.51      418.87     11.04 o 
  -3   1   8       44.20       27.62      4.25 o 
  -1   1   8      397.71      468.41     12.38 o 
   1   1   8     3114.17     3277.92     41.69 o 
   3   1   8       59.13       67.55      4.69 o 
   5   1   8      944.24      845.69     26.39 o 
   7   1   8     1130.49     1014.93     37.18 o 
   9   1   8       36.73       25.83     10.28 o 
  11   1   8       77.27       86.92     19.33 o 
  13   1   8      220.35      177.16     35.59 o 
  15   1   8        0.18       13.88     11.89 o 
  17   1   8      270.25      228.39     32.08 o 
  19   1   8      129.77      141.60     27.11 o 
  21   1   8       60.39       65.30     32.14 o 
 -36   2   8       33.87       51.32     15.61 o 
 -34   2   8        6.96        6.91      9.98 o 
 -32   2   8      174.01      171.34     21.56 o 
 -30   2   8     1297.93     1326.83     26.29 o 
 -28   2   8      364.32      323.48     18.11 o 
 -26   2   8       31.26       29.91      5.12 o 
 -24   2   8     1283.61     1169.72     17.89 o 
 -22   2   8      108.23       77.36      6.28 o 
 -20   2   8     1934.96     1771.20     23.44 o 
 -18   2   8      488.13      520.86     11.24 o 
 -16   2   8     1612.51     1678.69     20.32 o 
 -14   2   8        9.45       11.04      3.31 o 
 -12   2   8       33.23       43.47      4.56 o 
 -10   2   8     1383.32     1418.74     22.25 o 
  -8   2   8      240.71      306.40      9.71 o 
  -6   2   8      514.01      508.57     12.00 o 
  -4   2   8     1285.01     1339.58     20.55 o 
  -2   2   8      273.44      272.80      8.89 o 
   0   2   8    13223.74    14184.14    130.10 o 
   2   2   8      111.43      120.33      8.46 o 
   4   2   8     1228.01     1390.05     19.81 o 
   6   2   8      411.00      405.83     39.08 o 
   8   2   8       46.16       21.13      9.39 o 
  10   2   8        1.47        1.80      8.24 o 
  12   2   8      152.57      121.55     29.80 o 
  14   2   8       93.56       48.67     17.29 o 
  16   2   8        0.91       -4.07     22.56 o 
  18   2   8      211.21      212.96     31.80 o 
  20   2   8       75.11      109.41     23.56 o 
 -35   3   8      187.71      196.95     22.81 o 
 -33   3   8        6.72       22.96     10.79 o 
 -31   3   8      176.18      192.34     14.48 o 
 -29   3   8      125.94      143.27     13.71 o 
 -27   3   8       85.96       76.36      6.46 o 
 -25   3   8     4100.66     3930.82     44.33 o 
 -23   3   8      399.86      312.95     16.71 o 
 -21   3   8        1.88        2.74      3.86 o 
 -19   3   8      847.31      894.90     24.52 o 
 -17   3   8       15.99       31.73      5.28 o 
 -15   3   8      201.99      144.30      8.22 o 
 -13   3   8      501.78      533.36     12.23 o 
 -11   3   8     6202.86     6089.98     59.03 o 
  -9   3   8      333.80      453.03     11.35 o 
  -7   3   8      110.62      136.82      7.52 o 
  -5   3   8      120.24      252.16      7.87 o 
  -3   3   8      348.20      412.75     10.06 o 
  -1   3   8     1756.10     1739.84     22.43 o 
   1   3   8        5.15       -1.57      2.96 o 
   3   3   8     1878.84     2001.42     27.17 o 
   5   3   8     2757.45     2613.89     55.25 o 
   7   3   8        0.38       -1.34      6.78 o 
   9   3   8     3441.28     3108.02     67.54 o 
  11   3   8      834.16      779.77     31.04 o 
  13   3   8       79.68       90.80     21.42 o 
  15   3   8       65.91       45.08     16.43 o 
  17   3   8       90.63      124.71     44.93 o 
  19   3   8       11.27       11.60     24.21 o 
  21   3   8      378.74      334.07     41.80 o 
 -34   4   8      183.85      202.91     20.44 o 
 -32   4   8        0.04        2.60      6.63 o 
 -30   4   8       58.28       59.77      9.30 o 
 -28   4   8      617.68      616.70     18.11 o 
 -26   4   8      920.11      872.02     18.07 o 
 -24   4   8      120.95      153.45      9.11 o 
 -22   4   8     1110.24     1059.96     28.04 o 
 -20   4   8     2674.45     2528.20     35.45 o 
 -18   4   8      221.10      202.30     10.51 o 
 -16   4   8     2333.62     2225.44     32.17 o 
 -14   4   8      768.24      688.65     14.59 o 
 -12   4   8      807.49      933.62     14.78 o 
 -10   4   8      698.77      640.58     13.54 o 
  -8   4   8      348.17      313.29     11.44 o 
  -6   4   8     1782.41     1739.07     22.73 o 
  -4   4   8      660.13      679.74     12.78 o 
  -2   4   8        4.35        7.68      2.92 o 
   0   4   8     1659.27     1711.01     20.93 o 
   2   4   8     2336.95     2183.08     30.10 o 
   4   4   8      117.65      133.82      7.47 o 
   6   4   8      116.21      110.39     10.17 o 
   8   4   8     1157.87     1130.21     32.81 o 
  10   4   8       79.05      103.61     12.89 o 
  12   4   8      527.14      473.82     31.57 o 
  14   4   8       21.67       12.33     11.03 o 
  16   4   8      139.00      158.53     22.04 o 
  18   4   8      169.47      194.84     40.13 o 
  20   4   8      477.65      474.74     46.94 o 
 -33   5   8      217.73      217.53     15.27 o 
 -31   5   8        0.69        4.00      6.99 o 
 -29   5   8      416.03      461.34     19.60 o 
 -27   5   8     1176.41     1160.99     23.80 o 
 -25   5   8      545.12      532.67     17.95 o 
 -23   5   8      126.29      136.69     10.07 o 
 -21   5   8     3000.85     2767.14     44.18 o 
 -19   5   8      469.53      461.59     14.92 o 
 -17   5   8      127.05      191.39     12.64 o 
 -15   5   8       41.90       35.80      6.03 o 
 -13   5   8      538.69      607.28     15.92 o 
 -11   5   8      691.00      775.40     15.57 o 
  -9   5   8     1087.86     1113.09     22.37 o 
  -7   5   8      433.87      502.48     12.43 o 
  -5   5   8      897.12      852.60     13.47 o 
  -3   5   8     1410.52     1504.19     19.93 o 
  -1   5   8      227.47      243.48      8.85 o 
   1   5   8     1760.53     1962.60     36.64 o 
   3   5   8      282.22      329.20     11.46 o 
   5   5   8       26.11       16.02      4.64 o 
   7   5   8     5643.89     5065.80     91.83 o 
   9   5   8      507.63      474.07     22.25 o 
  11   5   8       64.10       46.36     11.04 o 
  13   5   8       44.84       45.88     12.65 o 
  15   5   8      110.60      107.84     16.98 o 
  17   5   8       20.10       18.85     12.45 o 
  19   5   8        6.74       14.48     12.91 o 
 -32   6   8       56.60       82.22     11.06 o 
 -30   6   8      214.06      200.48     11.78 o 
 -28   6   8       31.21       33.24      7.41 o 
 -26   6   8       10.00        2.83      6.37 o 
 -24   6   8     1480.25     1356.71     27.87 o 
 -22   6   8       36.17       28.29      6.76 o 
 -20   6   8      147.69      166.73     11.26 o 
 -18   6   8        4.06        8.84      5.24 o 
 -16   6   8     3829.16     3742.16     46.91 o 
 -14   6   8     1825.77     1995.96     35.45 o 
 -12   6   8     4729.85     4481.37     54.52 o 
 -10   6   8      896.38      805.82     17.48 o 
  -8   6   8        6.82       10.05      5.14 o 
  -6   6   8      136.60      152.71     11.14 o 
  -4   6   8       14.26       35.95      5.01 o 
  -2   6   8     5462.30     5601.81     56.80 o 
   0   6   8      515.45      549.04     16.17 o 
   2   6   8     6329.87     6205.69     64.42 o 
   4   6   8     1936.39     1741.63     26.26 o 
   6   6   8      170.12      195.19     11.39 o 
   8   6   8       60.07       38.74     12.02 o 
  10   6   8     2003.20     1961.08     70.95 o 
  12   6   8       16.79       54.26     11.81 o 
  14   6   8     1502.11     1535.64     63.43 o 
  16   6   8      100.41       66.47     15.68 o 
  18   6   8       39.86       62.35     18.63 o 
 -31   7   8       38.28       37.99      7.24 o 
 -29   7   8       73.67       87.60      9.96 o 
 -27   7   8       11.17        8.83      8.90 o 
 -25   7   8      185.65      191.86     14.52 o 
 -23   7   8     1139.40     1087.36     28.99 o 
 -21   7   8       16.10       27.34      9.36 o 
 -19   7   8     2737.99     2690.51     41.12 o 
 -17   7   8     1946.80     1845.64     29.65 o 
 -15   7   8       41.03       19.16      5.00 o 
 -13   7   8        0.14       -5.13      5.13 o 
 -11   7   8     2258.33     2384.73     32.05 o 
  -9   7   8     3290.00     3236.90     41.67 o 
  -7   7   8      251.08      321.51     12.79 o 
  -5   7   8      612.09      518.61     14.86 o 
  -3   7   8     1128.13     1138.16     19.70 o 
  -1   7   8      282.94      255.17     12.61 o 
   1   7   8      352.51      375.58     12.75 o 
   3   7   8     6142.60     6003.06     64.14 o 
   5   7   8     1141.15     1106.49     23.46 o 
   7   7   8        5.52        8.71      9.51 o 
   9   7   8       64.67       62.09     10.86 o 
  11   7   8      132.78      187.88     18.06 o 
  13   7   8      141.91      151.57     17.03 o 
  15   7   8      698.89      856.92     38.45 o 
  17   7   8        0.63       10.57     14.90 o 
 -30   8   8       20.18       22.08      7.65 o 
 -28   8   8      127.08      146.81     11.84 o 
 -26   8   8        9.14       24.69      8.15 o 
 -24   8   8      483.50      460.96     18.87 o 
 -22   8   8     1284.21     1183.66     28.02 o 
 -20   8   8       15.42       19.53      6.16 o 
 -18   8   8      302.26      256.23     14.73 o 
 -16   8   8      766.52      782.22     20.58 o 
 -14   8   8      180.82      165.49     12.53 o 
 -12   8   8       28.83       21.40      5.78 o 
 -10   8   8      130.24      105.01      8.77 o 
  -8   8   8      500.35      517.58     15.15 o 
  -6   8   8     6634.84     6264.92     79.74 o 
  -4   8   8      675.14      628.44     17.59 o 
  -2   8   8      606.31      640.11     17.62 o 
   0   8   8      272.80      309.62     16.32 o 
   2   8   8       15.94       15.51      5.58 o 
   4   8   8      575.65      571.63     17.87 o 
   6   8   8     1249.27     1126.30     23.75 o 
   8   8   8      130.32      154.82     14.76 o 
  10   8   8        1.02       -2.80      8.38 o 
  12   8   8       61.19       63.59     14.80 o 
  14   8   8      627.80      650.08     37.57 o 
  16   8   8       16.92       31.34     16.99 o 
 -29   9   8      104.68      123.17     12.17 o 
 -27   9   8      234.91      271.13     16.58 o 
 -25   9   8       50.07       51.15     12.77 o 
 -23   9   8      569.53      463.06     28.81 o 
 -21   9   8       64.20       76.43     11.06 o 
 -19   9   8        9.81        7.72      6.95 o 
 -17   9   8      136.40      162.91     12.00 o 
 -15   9   8     1107.52      998.02     23.96 o 
 -13   9   8        6.99       15.11      6.35 o 
 -11   9   8       52.69       50.31      7.57 o 
  -9   9   8      162.11      159.42     10.73 o 
  -7   9   8     1526.28     1489.89     30.84 o 
  -5   9   8      492.57      432.41     19.34 o 
  -3   9   8      363.11      425.65     26.77 o 
  -1   9   8       31.36       48.18     13.56 o 
   1   9   8       41.77       30.18      6.92 o 
   3   9   8     1614.92     1679.22     30.79 o 
   5   9   8      727.50      741.24     20.52 o 
   7   9   8      757.56      840.77     27.81 o 
   9   9   8     1129.40     1184.13     41.20 o 
  11   9   8      899.62      930.98     34.47 o 
  13   9   8      256.83      246.02     26.15 o 
  15   9   8      159.83      171.29     22.84 o 
 -26  10   8        3.69        2.33      8.85 o 
 -24  10   8      971.08      972.01     34.10 o 
 -22  10   8      856.91      811.96     33.45 o 
 -20  10   8      486.93      472.01     23.21 o 
 -18  10   8      396.72      400.52     19.70 o 
 -16  10   8      847.27      856.59     24.37 o 
 -14  10   8       52.96       71.33     10.49 o 
 -12  10   8        0.75        3.51      8.72 o 
 -10  10   8     3598.54     3374.34     54.28 o 
  -8  10   8      296.86      281.14     17.00 o 
  -6  10   8      383.06      404.75     19.98 o 
  -4  10   8       79.76       91.48      9.64 o 
  -2  10   8      624.22      592.54     21.01 o 
   0  10   8      303.35      322.06     22.74 o 
   2  10   8      579.47      575.79     19.03 o 
   4  10   8        2.75       16.94      7.89 o 
   6  10   8       17.32       26.58     12.28 o 
   8  10   8      420.07      406.70     29.18 o 
  10  10   8      364.42      317.54     36.53 o 
  12  10   8     1452.94     1492.48     51.72 o 
 -25  11   8       93.09      103.35     12.83 o 
 -23  11   8     1188.81     1104.99     36.70 o 
 -21  11   8      127.52      112.60     13.44 o 
 -19  11   8      259.28      242.12     18.87 o 
 -17  11   8       36.77       34.61     10.12 o 
 -15  11   8       14.53       18.55      9.98 o 
 -13  11   8      105.55      128.91     14.76 o 
 -11  11   8      285.39      216.99     18.05 o 
  -9  11   8      248.94      260.73     16.94 o 
  -7  11   8      930.14      891.98     23.91 o 
  -5  11   8      573.15      522.84     20.44 o 
  -3  11   8        7.30       10.29      8.68 o 
  -1  11   8       15.76       10.73      7.82 o 
   1  11   8       19.78        6.50      8.24 o 
   3  11   8       36.99       33.50      8.53 o 
   5  11   8       47.54       51.50     10.10 o 
   7  11   8       11.02       60.04     33.49 o 
   9  11   8      211.06      238.43     48.69 o 
 -22  12   8      288.46      272.22     20.22 o 
 -20  12   8        6.56        4.94     10.42 o 
 -18  12   8        0.13        2.35     10.52 o 
 -16  12   8      252.64      257.62     21.28 o 
 -14  12   8       39.58       42.91     12.27 o 
 -12  12   8       40.43       16.04     10.19 o 
 -10  12   8        0.83        9.83      6.69 o 
  -8  12   8     1547.34     1519.00     40.65 o 
  -6  12   8       10.92       10.93      7.96 o 
  -4  12   8       45.35       76.67     16.76 o 
  -2  12   8       44.14       50.87     10.64 o 
   0  12   8      176.92      166.83     15.61 o 
   2  12   8        3.84        2.08      8.05 o 
   4  12   8      225.52      217.18     17.36 o 
   6  12   8      142.37      184.48     28.01 o 
 -17  13   8       20.40       19.14     12.06 o 
 -15  13   8      143.00       96.57     15.81 o 
 -13  13   8        1.61       10.11     11.01 o 
 -11  13   8      178.44      153.74     15.46 o 
  -9  13   8      578.32      547.17     23.60 o 
  -7  13   8      205.99      227.75     16.57 o 
  -5  13   8      393.15      404.08     25.18 o 
  -3  13   8      660.73      666.92     27.47 o 
  -1  13   8      122.44      106.36     16.04 o 
   1  13   8        0.03       11.53      8.71 o 
   3  13   8        5.84        7.12      9.81 o 
 -35   1   9       30.75       52.02     13.17 o 
 -33   1   9      499.10      534.45     28.10 o 
 -31   1   9       75.98       70.93      9.87 o 
 -29   1   9     3279.83     3512.68     48.74 o 
 -27   1   9      578.18      648.07     18.99 o 
 -25   1   9      103.63      106.63      7.75 o 
 -23   1   9        0.72       -2.71      3.97 o 
 -21   1   9     7435.42     7249.07     69.60 o 
 -19   1   9     2535.39     2375.26     30.18 o 
 -17   1   9       46.60       29.97      4.31 o 
 -15   1   9      556.58      491.00     10.71 o 
 -13   1   9     5304.14     5143.30     53.66 o 
 -11   1   9     2113.06     2077.66     27.76 o 
  -9   1   9     1117.44     1250.36     21.75 o 
  -7   1   9      582.00      479.70     13.58 o 
  -5   1   9        2.37        0.52      3.66 o 
  -3   1   9     1084.86     1042.50     23.84 o 
  -1   1   9     3343.82     3193.99     45.14 o 
   1   1   9      775.26      798.92     19.41 o 
   3   1   9      402.96      404.34     18.27 o 
   5   1   9     1752.09     1514.96     40.13 o 
   7   1   9      994.64      958.64     37.87 o 
   9   1   9      603.66      599.15     39.18 o 
  11   1   9      270.54      240.42     57.05 o 
  13   1   9       47.75       52.83     19.03 o 
  15   1   9      110.38      124.61     34.13 o 
  17   1   9      285.94      293.57     53.72 o 
  19   1   9     1222.81     1396.26    108.26 o 
 -36   2   9      499.36      531.43     29.26 o 
 -34   2   9       61.62       84.21     13.96 o 
 -32   2   9        8.61        8.21     11.54 o 
 -30   2   9        1.85       -5.33      5.33 o 
 -28   2   9     4259.71     4315.87     82.46 o 
 -26   2   9       37.74       48.34      6.64 o 
 -24   2   9     3035.64     3057.11     57.30 o 
 -22   2   9       62.40       65.17      6.32 o 
 -20   2   9     3512.20     3437.26     37.73 o 
 -18   2   9       17.64       10.11      4.08 o 
 -16   2   9     1064.22     1158.31     17.39 o 
 -14   2   9      617.20      664.40     15.15 o 
 -12   2   9     4936.15     4629.65     47.89 o 
 -10   2   9      359.30      356.94     10.80 o 
  -8   2   9     1493.86     1502.66     23.10 o 
  -6   2   9     1147.56     1245.03     21.83 o 
  -4   2   9       79.61       76.87      7.37 o 
  -2   2   9      570.81      625.35     13.74 o 
   0   2   9      225.38      255.23     12.76 o 
   2   2   9      214.06      231.91     12.11 o 
   4   2   9     1733.40     1450.95     47.48 o 
   6   2   9      171.81      197.59     20.25 o 
   8   2   9     3653.32     3411.39    102.69 o 
  10   2   9      212.79      142.22     36.45 o 
  12   2   9      566.44      553.29     49.08 o 
  14   2   9       90.85       88.07     22.09 o 
  16   2   9      354.84      487.55     60.10 o 
  18   2   9      251.57      262.04     36.37 o 
  20   2   9     1760.81     1924.95    117.86 o 
 -35   3   9      356.33      345.12     24.37 o 
 -33   3   9      294.44      299.98     21.74 o 
 -31   3   9       81.62      116.82     12.75 o 
 -29   3   9      915.58      944.77     25.62 o 
 -27   3   9      109.59      124.91      8.81 o 
 -25   3   9       60.48       55.01      6.84 o 
 -23   3   9      741.26      750.94     19.12 o 
 -21   3   9      403.39      355.87     12.09 o 
 -19   3   9      855.97      821.47     18.04 o 
 -17   3   9     2881.82     2517.82     34.17 o 
 -15   3   9       41.73       40.68      5.48 o 
 -13   3   9      138.54      141.43      9.65 o 
 -11   3   9        3.91        6.72      4.05 o 
  -9   3   9     2378.51     2402.60     35.40 o 
  -7   3   9     1783.84     1837.35     26.80 o 
  -5   3   9     1631.66     1462.60     22.52 o 
  -3   3   9     2407.36     2343.15     28.87 o 
  -1   3   9     2561.12     2479.81     32.45 o 
   1   3   9      108.55      101.42      9.30 o 
   3   3   9      367.78      287.82     11.06 o 
   5   3   9     3351.38     2917.99     75.06 o 
   7   3   9     3333.43     2800.57     74.74 o 
   9   3   9      153.33      176.25     20.49 o 
  11   3   9       68.16       40.23     16.46 o 
  13   3   9       85.49       81.52     20.66 o 
  15   3   9      143.33      160.97     38.06 o 
  17   3   9        4.31       22.25     15.38 o 
  19   3   9      685.32      739.04     60.79 o 
 -34   4   9       73.71       32.12     11.57 o 
 -32   4   9      177.80      135.12     13.91 o 
 -30   4   9      122.01      122.12     11.87 o 
 -28   4   9      324.66      359.20     15.93 o 
 -26   4   9      693.20      712.80     17.74 o 
 -24   4   9        3.09       17.00      9.31 o 
 -22   4   9      143.86      144.48     10.04 o 
 -20   4   9     9821.33     9283.45     94.37 o 
 -18   4   9      220.16      248.44     13.78 o 
 -16   4   9      290.32      252.98     10.72 o 
 -14   4   9      338.69      391.26     12.45 o 
 -12   4   9     1450.09     1494.02     25.78 o 
 -10   4   9     3055.71     2957.37     35.01 o 
  -8   4   9      104.42      128.41      7.59 o 
  -6   4   9     1272.46     1095.41     18.39 o 
  -4   4   9      143.43      117.24      7.21 o 
  -2   4   9       12.75       10.45      3.60 o 
   0   4   9      525.54      620.27     16.20 o 
   2   4   9     4340.41     4281.62     56.79 o 
   4   4   9      112.39      147.09     11.14 o 
   6   4   9       15.60       -7.80      7.80 o 
   8   4   9     2284.71     2224.12     54.56 o 
  10   4   9      281.11      352.02     29.20 o 
  12   4   9        9.81       51.59     17.37 o 
  14   4   9      379.52      420.34     85.11 o 
  16   4   9       85.89       56.64     19.02 o 
  18   4   9        4.53       57.08     29.01 o 
 -33   5   9     1068.09     1211.81     31.58 o 
 -31   5   9      264.70      250.38     16.70 o 
 -29   5   9        4.05       11.46      6.40 o 
 -27   5   9        9.94        9.33      7.57 o 
 -25   5   9      908.33      906.26     29.31 o 
 -23   5   9      552.94      493.59     17.43 o 
 -21   5   9      653.18      651.80     18.37 o 
 -19   5   9        1.89        3.67      6.25 o 
 -17   5   9     1049.86      969.96     24.49 o 
 -15   5   9        1.98       -3.31      4.52 o 
 -13   5   9      260.14      257.13     11.61 o 
 -11   5   9        1.13       -4.13      4.13 o 
  -9   5   9     1607.17     1480.38     23.72 o 
  -7   5   9       99.35      123.44      7.95 o 
  -5   5   9       99.04      117.11      7.05 o 
  -3   5   9     1363.45     1330.32     21.09 o 
  -1   5   9      619.28      615.77     18.38 o 
   1   5   9      812.22      862.23     26.54 o 
   3   5   9     3532.13     2986.77     37.39 o 
   5   5   9      891.97      859.81     22.53 o 
   7   5   9      206.50      241.56     17.34 o 
   9   5   9       23.62        7.27      9.10 o 
  11   5   9        4.69       19.58     10.94 o 
  13   5   9     1473.49     1253.41     44.45 o 
  15   5   9      259.81      317.89     27.00 o 
  17   5   9       19.94       45.05     34.65 o 
 -32   6   9       39.14       43.93      9.79 o 
 -30   6   9       48.62       46.36      8.52 o 
 -28   6   9      143.35      147.58     12.88 o 
 -26   6   9      983.75      990.24     30.08 o 
 -24   6   9      548.31      506.35     18.96 o 
 -22   6   9      200.47      180.18     12.55 o 
 -20   6   9        0.00        0.63      7.34 o 
 -18   6   9     5089.17     4784.82     59.95 o 
 -16   6   9       22.72       38.56      6.45 o 
 -14   6   9       24.05       27.74      5.96 o 
 -12   6   9      238.76      189.28     10.42 o 
 -10   6   9     1126.02     1108.99     23.06 o 
  -8   6   9     1660.97     1764.67     26.83 o 
  -6   6   9     2384.86     2318.44     32.36 o 
  -4   6   9      121.88      132.56      8.64 o 
  -2   6   9      185.05      152.45     10.36 o 
   0   6   9       19.43       35.06      6.64 o 
   2   6   9     3372.58     3068.15     38.90 o 
   4   6   9        2.53       -0.65      6.95 o 
   6   6   9      358.09      380.52     20.06 o 
   8   6   9        4.04        5.26     11.84 o 
  10   6   9       27.15        9.39     11.14 o 
  12   6   9      506.47      467.73     27.65 o 
  14   6   9      230.42      262.82     24.66 o 
  16   6   9       64.98       52.11     18.80 o 
 -31   7   9        3.47        9.90      7.27 o 
 -29   7   9        0.53       -2.46      7.26 o 
 -27   7   9      242.19      273.22     18.51 o 
 -25   7   9      111.72      127.85     13.50 o 
 -23   7   9        0.43        3.19      6.91 o 
 -21   7   9      441.50      451.14     18.58 o 
 -19   7   9      387.11      400.07     17.02 o 
 -17   7   9      868.42      836.33     20.12 o 
 -15   7   9     1632.58     1468.55     29.61 o 
 -13   7   9     1463.18     1478.65     24.59 o 
 -11   7   9     1277.09     1080.93     20.42 o 
  -9   7   9      540.43      497.42     16.45 o 
  -7   7   9     2657.09     2455.91     43.63 o 
  -5   7   9        0.82        8.91      7.24 o 
  -3   7   9      200.19      221.92     12.03 o 
  -1   7   9       21.71       22.46      6.26 o 
   1   7   9       18.71        6.44      6.58 o 
   3   7   9      949.31      916.44     20.02 o 
   5   7   9        1.53        3.40      5.04 o 
   7   7   9      422.62      405.13     21.72 o 
   9   7   9      290.37      330.29     26.22 o 
  11   7   9      237.25      222.17     20.47 o 
  13   7   9       19.19       33.42     16.77 o 
  15   7   9      197.72      283.12     32.01 o 
 -30   8   9      445.53      475.20     19.45 o 
 -28   8   9      777.30      844.63     24.10 o 
 -26   8   9      161.17      137.06     12.52 o 
 -24   8   9      878.21      838.59     24.67 o 
 -22   8   9      496.56      414.54     19.06 o 
 -20   8   9      365.69      364.76     16.72 o 
 -18   8   9     1285.83     1256.71     28.96 o 
 -16   8   9      221.64      192.14     11.38 o 
 -14   8   9      197.16      227.68     12.44 o 
 -12   8   9      394.27      372.47     15.30 o 
 -10   8   9      861.13      742.93     19.79 o 
  -8   8   9        1.96       12.55      7.81 o 
  -6   8   9      106.51      145.82     12.56 o 
  -4   8   9      645.92      628.58     21.57 o 
  -2   8   9     1697.69     1709.19     34.92 o 
   0   8   9       36.80       13.88     10.07 o 
   2   8   9     2463.52     2277.13     35.01 o 
   4   8   9        0.97       11.61      6.05 o 
   6   8   9       47.07       46.25     10.57 o 
   8   8   9        0.26        5.64      8.87 o 
  10   8   9      556.31      588.60     50.55 o 
  12   8   9      467.14      527.76     34.15 o 
  14   8   9      170.00      155.25     21.22 o 
 -29   9   9        2.75        3.36      7.13 o 
 -27   9   9      311.51      284.33     17.85 o 
 -25   9   9      822.23      842.61     28.81 o 
 -23   9   9     1186.30     1093.25     38.75 o 
 -21   9   9     1329.23     1293.60     47.59 o 
 -19   9   9      598.06      638.24     22.06 o 
 -17   9   9     1530.47     1577.15     33.10 o 
 -15   9   9      206.49      215.82     21.18 o 
 -13   9   9      104.86       91.44     11.16 o 
 -11   9   9      559.06      547.65     30.47 o 
  -9   9   9        2.88       17.91      8.16 o 
  -7   9   9      628.94      620.41     21.92 o 
  -5   9   9      344.99      346.86     18.50 o 
  -3   9   9      179.40      202.88     17.30 o 
  -1   9   9       60.57       44.57     10.07 o 
   1   9   9     1502.24     1402.58     33.45 o 
   3   9   9       49.49       41.72     12.04 o 
   5   9   9      225.83      253.86     14.61 o 
   7   9   9      118.19      162.20     17.27 o 
   9   9   9      100.04       69.44     16.20 o 
  11   9   9       33.53       78.78     16.97 o 
  13   9   9        0.82        6.48     12.95 o 
 -26  10   9      343.00      388.43     20.69 o 
 -24  10   9       10.41       27.55      9.18 o 
 -22  10   9      343.49      375.92     21.62 o 
 -20  10   9      530.44      497.80     24.52 o 
 -18  10   9      101.68      140.96     12.84 o 
 -16  10   9      266.16      231.95     16.74 o 
 -14  10   9       90.44       92.03     13.78 o 
 -12  10   9      121.92      116.34     14.09 o 
 -10  10   9      322.97      271.31     19.12 o 
  -8  10   9      158.69      161.27     13.95 o 
  -6  10   9       65.88       56.30     11.30 o 
  -4  10   9      232.90      250.19     15.95 o 
  -2  10   9      186.16      176.50     13.79 o 
   0  10   9      299.57      278.86     15.73 o 
   2  10   9      881.51      888.80     23.47 o 
   4  10   9      742.58      695.60     31.49 o 
   6  10   9        1.77       -0.88     10.88 o 
   8  10   9      202.18      225.33     22.72 o 
  10  10   9       33.57       28.03     17.21 o 
 -23  11   9       72.09       86.86     13.23 o 
 -21  11   9        1.70       -2.41      8.30 o 
 -19  11   9      183.72      155.39     15.38 o 
 -17  11   9     2020.93     2001.19     49.38 o 
 -15  11   9        2.69       13.58     10.74 o 
 -13  11   9        6.91       -3.80      8.85 o 
 -11  11   9       60.56       73.88     13.11 o 
  -9  11   9       21.89       -0.39      9.34 o 
  -7  11   9      339.63      393.11     25.64 o 
  -5  11   9       51.72       56.00      9.98 o 
  -3  11   9      382.41      418.04     23.63 o 
  -1  11   9       21.90       13.68      8.35 o 
   1  11   9      508.33      522.39     25.57 o 
   3  11   9      430.46      475.19     28.12 o 
   5  11   9      109.27       93.09     22.06 o 
   7  11   9       45.38       42.58     14.97 o 
 -20  12   9       18.93       17.91     11.63 o 
 -18  12   9        2.30       16.57     10.70 o 
 -16  12   9      268.23      259.72     21.41 o 
 -14  12   9       79.35       79.65     15.47 o 
 -12  12   9        3.31        3.23      9.70 o 
 -10  12   9       78.37       71.93     26.68 o 
  -8  12   9      315.14      304.90     20.42 o 
  -6  12   9       10.35       17.21      8.85 o 
  -4  12   9      164.59      127.70     14.40 o 
  -2  12   9        2.25       13.66      8.75 o 
   0  12   9       33.31       29.17      9.78 o 
   2  12   9     1086.23     1091.30     32.73 o 
   4  12   9        9.10       27.83     33.53 o 
 -15  13   9      221.95      197.23     19.82 o 
 -13  13   9       10.58       28.28     19.46 o 
 -11  13   9      144.76      179.96     18.67 o 
  -9  13   9      180.56      221.20     22.06 o 
  -7  13   9      672.40      748.07     33.35 o 
  -5  13   9      690.54      575.67     28.20 o 
  -3  13   9       25.27       21.71      9.80 o 
  -1  13   9       67.23       95.92     17.01 o 
 -36   0  10      427.33      434.98     55.13 o 
 -34   0  10      188.98      163.73     33.48 o 
 -32   0  10      159.20      130.99     31.39 o 
 -30   0  10      295.05      348.43     34.11 o 
 -28   0  10     1970.55     2014.42     48.52 o 
 -26   0  10       19.60       41.59      9.43 o 
 -24   0  10        1.01       21.76      9.75 o 
 -22   0  10     4601.46     4235.53     72.84 o 
 -20   0  10      638.98      453.35     16.11 o 
 -18   0  10     3163.57     2913.40     44.90 o 
 -16   0  10     3844.04     3859.15     64.19 o 
 -14   0  10      620.53      727.88     20.89 o 
 -12   0  10     1238.03     1268.33     32.34 o 
 -10   0  10      314.84      363.77     17.87 o 
  -8   0  10     2279.34     2099.15     56.93 o 
  -6   0  10     1643.41     1857.96     40.27 o 
  -4   0  10       12.03       13.63      6.53 o 
  -2   0  10       71.63       77.72     11.68 o 
   0   0  10     1888.92     1990.18     69.04 o 
   2   0  10      405.19      258.94     29.92 o 
   4   0  10     8139.41     6731.99    167.26 o 
   6   0  10      132.10      190.80     37.38 o 
   8   0  10       56.04      105.70     30.64 o 
  10   0  10      209.84      123.90     32.76 o 
  12   0  10      394.19      567.99     70.52 o 
  14   0  10      616.14      736.44     82.63 o 
  16   0  10     1350.07     1548.11    108.29 o 
  18   0  10     4676.34     4977.36    224.93 o 
 -35   1  10       91.72      111.39     17.29 o 
 -33   1  10       45.58       39.52     17.41 o 
 -31   1  10      137.75      120.99     16.11 o 
 -29   1  10       14.54        7.58      6.34 o 
 -27   1  10       21.89       15.84      6.40 o 
 -25   1  10       76.74       70.54      7.84 o 
 -23   1  10       26.75       13.60      4.57 o 
 -21   1  10       25.29       18.25      4.73 o 
 -19   1  10     1309.43     1247.29     19.75 o 
 -17   1  10     1006.68      818.55     14.61 o 
 -15   1  10      251.83      247.86     10.42 o 
 -13   1  10        0.13       -2.21      3.77 o 
 -11   1  10      109.27       93.27      7.10 o 
  -9   1  10     2710.86     2420.49     34.16 o 
  -7   1  10     2162.22     2098.02     35.27 o 
  -5   1  10     5081.44     4817.85     60.26 o 
  -3   1  10      130.54      169.97      9.96 o 
  -1   1  10      827.50      832.41     22.90 o 
   1   1  10      191.61      168.39     15.91 o 
   3   1  10      619.23      546.33     31.84 o 
   5   1  10      331.01      299.97     25.17 o 
   7   1  10       59.30       60.20     16.43 o 
   9   1  10       57.31       65.81     18.43 o 
  11   1  10       69.96       29.58     16.83 o 
  13   1  10       52.12       49.93     18.55 o 
  15   1  10        5.93      -12.01     12.01 o 
  17   1  10        6.17       -0.13     26.76 o 
 -36   2  10      377.04      411.76     28.98 o 
 -34   2  10      627.43      623.65     31.01 o 
 -32   2  10       23.38       20.35      9.77 o 
 -30   2  10       74.66      111.19     13.41 o 
 -28   2  10      301.57      312.95     15.52 o 
 -26   2  10        0.53        7.32      5.43 o 
 -24   2  10      139.34      124.41      8.69 o 
 -22   2  10     7075.21     6832.05     69.11 o 
 -20   2  10      298.17      264.76     10.88 o 
 -18   2  10     2162.95     1734.55     31.60 o 
 -16   2  10     3193.46     2925.64     35.12 o 
 -14   2  10      536.41      522.77     13.05 o 
 -12   2  10        4.05        5.23      4.18 o 
 -10   2  10      820.65      735.94     15.49 o 
  -8   2  10        5.30       -0.09      4.19 o 
  -6   2  10      153.42      110.84      8.11 o 
  -4   2  10        3.64        3.07      5.83 o 
  -2   2  10      567.79      610.82     19.00 o 
   0   2  10      438.38      405.53     17.20 o 
   2   2  10     2568.80     2504.03     67.86 o 
   4   2  10      355.57      357.88     27.44 o 
   6   2  10       85.28       83.82     15.62 o 
   8   2  10      128.11      112.61     21.74 o 
  10   2  10       46.52       29.71     21.94 o 
  12   2  10        4.40        0.90     15.21 o 
  14   2  10        5.90       27.78     16.02 o 
  16   2  10      121.64       87.58     24.73 o 
  18   2  10      866.86      976.01     74.54 o 
 -35   3  10       56.38       67.33     14.08 o 
 -33   3  10      474.84      514.95     28.54 o 
 -31   3  10       85.80       90.95     11.93 o 
 -29   3  10       44.37       32.94      8.82 o 
 -27   3  10      413.82      422.83     15.74 o 
 -25   3  10     2563.73     2385.53     34.66 o 
 -23   3  10       20.14       19.18      5.48 o 
 -21   3  10     2405.18     2060.06     33.71 o 
 -19   3  10      266.13      232.61     11.45 o 
 -17   3  10     2262.09     2154.29     32.88 o 
 -15   3  10       25.11       41.19      6.13 o 
 -13   3  10       14.45        7.49      4.30 o 
 -11   3  10      850.43      845.64     17.47 o 
  -9   3  10      416.40      389.05     12.71 o 
  -7   3  10      638.32      543.07     15.55 o 
  -5   3  10      103.73      108.91      7.41 o 
  -3   3  10     2543.09     2359.50     31.79 o 
  -1   3  10     1251.82     1363.55     28.20 o 
   1   3  10       26.28       58.76      8.92 o 
   3   3  10     1721.64     1441.10     39.04 o 
   5   3  10     1282.44     1068.83     53.67 o 
   7   3  10      217.70      170.41     20.98 o 
   9   3  10      189.59      205.01     28.95 o 
  11   3  10      270.48      362.15     39.02 o 
  13   3  10      350.27      334.65     39.04 o 
  15   3  10      419.40      472.67     47.58 o 
  17   3  10      474.69      489.35     91.83 o 
 -34   4  10        9.99       17.17     11.01 o 
 -32   4  10       11.98        1.18      8.09 o 
 -30   4  10       52.27       50.61     10.23 o 
 -28   4  10      221.78      219.51     15.72 o 
 -26   4  10      378.08      377.84     20.49 o 
 -24   4  10     1474.82     1418.48     28.10 o 
 -22   4  10      334.49      300.37     14.35 o 
 -20   4  10       33.21       35.12      6.71 o 
 -18   4  10       26.52       31.72      6.13 o 
 -16   4  10     1413.68     1283.27     26.13 o 
 -14   4  10     1468.08     1375.84     22.61 o 
 -12   4  10     1486.43     1517.68     23.64 o 
 -10   4  10      375.37      354.92     12.62 o 
  -8   4  10     3489.30     3299.47     39.60 o 
  -6   4  10     4330.04     4241.50     49.40 o 
  -4   4  10      119.06      106.12      8.03 o 
  -2   4  10     1509.12     1296.24     28.17 o 
   0   4  10      474.61      368.53     20.05 o 
   2   4  10     1162.31      943.37     26.43 o 
   4   4  10       77.70       89.14      7.93 o 
   6   4  10       35.72       26.82     11.09 o 
   8   4  10     1154.68     1037.24     38.26 o 
  10   4  10      174.61      207.21     30.63 o 
  12   4  10       63.89       93.01     23.51 o 
  14   4  10      139.86      130.25     52.84 o 
  16   4  10      140.45      242.86     35.84 o 
 -33   5  10     1134.10     1168.34     31.17 o 
 -31   5  10      346.79      365.82     32.78 o 
 -29   5  10        0.13        4.34      7.34 o 
 -27   5  10      113.56      118.69     12.67 o 
 -25   5  10       66.42       76.55      9.40 o 
 -23   5  10      754.90      724.91     20.23 o 
 -21   5  10     1456.79     1480.20     28.55 o 
 -19   5  10     3842.28     3451.17     61.50 o 
 -17   5  10     1118.03     1016.48     21.39 o 
 -15   5  10        2.46       12.82      7.69 o 
 -13   5  10       12.69        4.81      4.85 o 
 -11   5  10      272.36      357.55     12.68 o 
  -9   5  10      359.12      308.53     12.14 o 
  -7   5  10     2772.35     2646.89     35.07 o 
  -5   5  10      347.50      360.42     13.08 o 
  -3   5  10     3825.61     3793.13     56.13 o 
  -1   5  10     3333.11     3247.90     48.07 o 
   1   5  10      290.40      334.34     15.91 o 
   3   5  10      282.23      274.78     12.90 o 
   5   5  10     1018.84      813.06     34.29 o 
   7   5  10     1124.62      932.17     39.46 o 
   9   5  10       13.53       40.20     18.15 o 
  11   5  10      206.89      215.82     26.42 o 
  13   5  10       82.95       75.38     19.21 o 
  15   5  10      112.82      115.77     27.18 o 
 -32   6  10       10.71        3.36      7.65 o 
 -30   6  10       44.25       57.06     10.02 o 
 -28   6  10      539.95      547.15     25.33 o 
 -26   6  10      376.77      323.40     19.14 o 
 -24   6  10      785.11      720.15     24.46 o 
 -22   6  10      708.15      598.83     25.78 o 
 -20   6  10      155.93      172.33     11.82 o 
 -18   6  10        0.06        6.62      5.34 o 
 -16   6  10      249.14      195.97     11.47 o 
 -14   6  10      320.36      276.65     12.92 o 
 -12   6  10        8.09        0.24      4.81 o 
 -10   6  10     8756.61     8100.53     93.18 o 
  -8   6  10      122.94      111.82     10.08 o 
  -6   6  10      150.11      129.56     11.30 o 
  -4   6  10       36.68       35.07      9.06 o 
  -2   6  10     4164.48     4069.99     57.02 o 
   0   6  10      168.22      208.80     13.49 o 
   2   6  10     1922.44     1710.96     28.40 o 
   4   6  10      547.71      539.47     21.59 o 
   6   6  10       63.51       40.16     11.64 o 
   8   6  10       53.01       32.79     15.24 o 
  10   6  10      134.84      160.89     18.11 o 
  12   6  10       13.15       21.98     15.07 o 
  14   6  10       39.65       23.64     16.03 o 
 -31   7  10      112.90      146.36     12.77 o 
 -29   7  10        1.56        6.00      8.73 o 
 -27   7  10      241.81      239.68     17.59 o 
 -25   7  10      376.48      371.78     20.72 o 
 -23   7  10     1994.87     1868.48     40.19 o 
 -21   7  10       19.06       22.33      7.68 o 
 -19   7  10     1777.42     1784.55     48.52 o 
 -17   7  10      741.78      727.08     24.09 o 
 -15   7  10      260.83      250.67     12.97 o 
 -13   7  10        1.95        2.29      4.89 o 
 -11   7  10     1229.75     1118.60     21.92 o 
  -9   7  10        6.36       13.19      6.99 o 
  -7   7  10      494.58      530.93     21.43 o 
  -5   7  10      873.82      868.04     28.02 o 
  -3   7  10     2258.13     2318.60     48.32 o 
  -1   7  10      416.04      393.37     17.51 o 
   1   7  10       62.88       71.87     13.01 o 
   3   7  10      228.94      242.43     13.89 o 
   5   7  10      193.23      199.45     16.11 o 
   7   7  10      490.07      492.57     28.36 o 
   9   7  10       49.48       53.66     16.28 o 
  11   7  10      216.31      265.30     23.08 o 
  13   7  10        9.25       -7.84     11.26 o 
 -30   8  10      155.17      169.88     13.59 o 
 -28   8  10      906.26      905.10     27.65 o 
 -26   8  10      798.43      795.95     25.20 o 
 -24   8  10      231.54      194.97     16.08 o 
 -22   8  10       11.13        1.79      6.41 o 
 -20   8  10     3340.78     3064.55     69.59 o 
 -18   8  10       60.53       50.32      8.08 o 
 -16   8  10      255.22      259.94     21.83 o 
 -14   8  10       14.54       18.78      7.03 o 
 -12   8  10        0.04       -0.83      5.91 o 
 -10   8  10       11.80       18.46     16.48 o 
  -8   8  10      425.46      499.07     26.36 o 
  -6   8  10      296.58      317.85     20.68 o 
  -4   8  10      764.99      840.90     36.73 o 
  -2   8  10      923.95      908.53     27.02 o 
   0   8  10        3.20        2.30      5.52 o 
   2   8  10      436.93      498.32     17.33 o 
   4   8  10        8.83       22.45      9.32 o 
   6   8  10      210.38      188.74     18.69 o 
   8   8  10      315.28      341.09     25.24 o 
  10   8  10      720.07      768.87     47.84 o 
  12   8  10       89.98       92.38     18.64 o 
 -29   9  10       29.29       40.88     11.18 o 
 -27   9  10      322.60      370.13     22.56 o 
 -25   9  10       26.88       22.79      9.59 o 
 -23   9  10      413.68      388.69     25.61 o 
 -21   9  10       30.13       53.39     10.27 o 
 -19   9  10     2429.15     2484.43     44.50 o 
 -17   9  10      886.60      891.43     24.89 o 
 -15   9  10      905.89      822.86     32.32 o 
 -13   9  10        0.06       -4.08      8.07 o 
 -11   9  10     2736.96     2574.07     59.49 o 
  -9   9  10      122.23      111.72     14.91 o 
  -7   9  10        6.80       27.55     13.08 o 
  -5   9  10        7.75        1.99      8.70 o 
  -3   9  10      168.31      142.62     12.66 o 
  -1   9  10      180.37      163.96     12.40 o 
   1   9  10       15.96       16.78      9.51 o 
   3   9  10       92.02       88.54     15.94 o 
   5   9  10      374.61      426.80     40.45 o 
   7   9  10        8.35       31.81     13.71 o 
   9   9  10       36.23       41.08     14.79 o 
  11   9  10      244.81      290.43     27.68 o 
 -26  10  10       27.39       17.82     10.24 o 
 -24  10  10      892.02      864.64     43.01 o 
 -22  10  10     1015.30     1059.74     35.74 o 
 -20  10  10       22.09       14.24      9.13 o 
 -18  10  10        6.22        0.49      7.72 o 
 -16  10  10       14.25       10.95      8.89 o 
 -14  10  10        0.98       -3.04      8.71 o 
 -12  10  10      304.88      280.02     21.31 o 
 -10  10  10     1516.88     1455.07     42.58 o 
  -8  10  10      223.51      234.82     24.64 o 
  -6  10  10      273.56      255.20     41.14 o 
  -4  10  10      363.43      342.81     20.64 o 
  -2  10  10      257.18      245.17     16.22 o 
   0  10  10      200.86      210.08     15.52 o 
   2  10  10     1147.24     1163.76     27.15 o 
   4  10  10      261.07      294.06     19.83 o 
   6  10  10      292.81      264.11     24.64 o 
   8  10  10        0.20       -1.85     14.51 o 
 -23  11  10      357.55      382.36     24.02 o 
 -21  11  10       58.01       78.38     12.87 o 
 -19  11  10      433.74      421.53     26.53 o 
 -17  11  10      106.03       69.79     14.07 o 
 -15  11  10       49.34       40.88     12.20 o 
 -13  11  10      167.72      159.21     16.93 o 
 -11  11  10      112.87      145.92     17.68 o 
  -9  11  10      211.43      225.16     25.66 o 
  -7  11  10     1774.70     1713.60     45.49 o 
  -5  11  10       37.26       18.03     14.01 o 
  -3  11  10       74.51       52.78     12.21 o 
  -1  11  10      891.24      891.01     29.09 o 
   1  11  10       15.01       26.32      9.52 o 
   3  11  10       40.87       54.45     11.12 o 
   5  11  10      209.99      256.80     26.53 o 
 -20  12  10      421.89      416.89     27.41 o 
 -18  12  10      345.49      316.20     24.17 o 
 -16  12  10      265.10      203.79     23.55 o 
 -14  12  10      224.36      199.60     19.25 o 
 -12  12  10      183.75      187.16     20.77 o 
 -10  12  10        4.36        9.11     12.45 o 
  -8  12  10       17.83       26.57     13.13 o 
  -6  12  10        1.61        4.90      8.62 o 
  -4  12  10        8.39        0.14     11.66 o 
  -2  12  10        3.67       16.83      9.52 o 
   0  12  10       13.21       29.66     10.12 o 
   2  12  10     1164.29     1301.83     50.08 o 
 -13  13  10       93.77       65.62     14.66 o 
 -11  13  10      126.01      116.41     17.58 o 
  -9  13  10     1108.95     1159.05     51.35 o 
  -7  13  10      170.49      190.81     29.57 o 
  -5  13  10      145.06      191.07     29.92 o 
 -35   1  11      150.44      217.92     22.10 o 
 -33   1  11     2921.07     3044.80     79.24 o 
 -31   1  11        7.88        6.47      9.62 o 
 -29   1  11      626.36      577.72     28.11 o 
 -27   1  11     1667.69     1655.08     31.34 o 
 -25   1  11      837.00      812.79     20.91 o 
 -23   1  11     1485.44     1452.45     23.70 o 
 -21   1  11      109.95      141.30      8.18 o 
 -19   1  11        5.63       13.43      4.55 o 
 -17   1  11     2575.16     2408.86     31.61 o 
 -15   1  11      113.64      102.44      7.82 o 
 -13   1  11     1851.99     1854.46     27.94 o 
 -11   1  11      735.54      708.24     17.67 o 
  -9   1  11        1.98       -4.22      4.22 o 
  -7   1  11     1507.10     1480.43     27.44 o 
  -5   1  11        3.67        6.16      4.71 o 
  -3   1  11     2002.72     1988.71     37.54 o 
  -1   1  11     1519.09     1340.42     40.29 o 
   1   1  11     3493.18     2839.56     64.12 o 
   3   1  11     1485.15     1408.28     49.52 o 
   5   1  11      704.39      509.35     43.42 o 
   7   1  11      185.67      184.11     28.43 o 
   9   1  11      589.01      656.98     48.56 o 
  11   1  11        0.06        7.81     12.67 o 
  13   1  11      210.98      192.90     31.57 o 
  15   1  11      423.21      517.84     50.98 o 
 -36   2  11        8.67        4.92     11.52 o 
 -34   2  11      582.48      593.21     30.97 o 
 -32   2  11      806.12      846.02     30.96 o 
 -30   2  11      202.45      229.79     20.64 o 
 -28   2  11      280.01      253.23     16.69 o 
 -26   2  11       12.95       15.04      6.29 o 
 -24   2  11        3.84        7.27      8.29 o 
 -22   2  11      734.48      664.59     16.04 o 
 -20   2  11      104.17       95.77      8.01 o 
 -18   2  11      334.84      376.24     13.95 o 
 -16   2  11       66.52       90.49      7.77 o 
 -14   2  11     2262.51     2124.96     30.59 o 
 -12   2  11       19.41       14.01      5.08 o 
 -10   2  11     4148.65     3900.11     49.67 o 
  -8   2  11        7.77       11.77      5.31 o 
  -6   2  11      594.68      580.80     16.60 o 
  -4   2  11     1474.28     1427.96     26.69 o 
  -2   2  11     2704.06     2723.28     46.70 o 
   0   2  11        7.84       -4.45      7.55 o 
   2   2  11     4013.46     3274.36     84.07 o 
   4   2  11        5.51       17.02     11.27 o 
   6   2  11       10.33        7.67     14.27 o 
   8   2  11      185.98      159.67     27.12 o 
  10   2  11      445.38      508.88     46.82 o 
  12   2  11       14.64       17.67     21.36 o 
  14   2  11        0.05       36.44     32.04 o 
  16   2  11      202.22      283.98     41.95 o 
 -35   3  11        1.60        1.55     10.89 o 
 -33   3  11      152.26      149.54     16.88 o 
 -31   3  11      203.42      194.62     18.35 o 
 -29   3  11       61.83       91.25     15.57 o 
 -27   3  11      167.62      160.46     13.44 o 
 -25   3  11       68.27       78.74      9.89 o 
 -23   3  11       85.14       96.20      9.70 o 
 -21   3  11      421.29      395.93     15.76 o 
 -19   3  11      117.80      150.62     12.12 o 
 -17   3  11       85.00       95.70      8.14 o 
 -15   3  11     1046.13      918.79     19.60 o 
 -13   3  11       21.08       15.81      4.96 o 
 -11   3  11      644.40      705.42     16.82 o 
  -9   3  11      324.87      303.69     13.71 o 
  -7   3  11     6508.82     6380.16     74.20 o 
  -5   3  11      611.74      671.99     16.53 o 
  -3   3  11     5254.16     4784.70     66.22 o 
  -1   3  11       96.03       64.90     10.10 o 
   1   3  11     4787.45     4373.42     87.84 o 
   3   3  11        0.24        6.50      5.05 o 
   5   3  11      115.90       67.47     15.10 o 
   7   3  11        1.23        8.07      6.77 o 
   9   3  11      102.49      113.46     23.73 o 
  11   3  11      472.21      545.47     51.25 o 
  13   3  11       79.52       81.45     22.87 o 
  15   3  11      323.29      388.26     44.54 o 
 -34   4  11        6.11        9.45     10.32 o 
 -32   4  11        1.06        7.28      8.52 o 
 -30   4  11       46.26       34.25      9.58 o 
 -28   4  11      130.31      134.67     13.57 o 
 -26   4  11      356.23      333.38     18.77 o 
 -24   4  11      108.58      100.93     10.16 o 
 -22   4  11       40.96       31.73      7.09 o 
 -20   4  11      232.56      236.44     12.26 o 
 -18   4  11      285.45      258.63     12.56 o 
 -16   4  11      296.42      261.37     14.49 o 
 -14   4  11     1877.12     1852.11     27.72 o 
 -12   4  11     6602.50     6207.48     67.31 o 
 -10   4  11     2907.47     2662.86     36.02 o 
  -8   4  11      773.79      767.74     18.28 o 
  -6   4  11      374.25      360.41     12.98 o 
  -4   4  11       22.20       25.06      7.47 o 
  -2   4  11     7759.49     7172.35     98.42 o 
   0   4  11     1468.99     1180.18     35.74 o 
   2   4  11       23.58       11.91      6.43 o 
   4   4  11      633.32      645.61     41.02 o 
   6   4  11       24.25        8.37     16.20 o 
   8   4  11      870.26      879.31     42.97 o 
  10   4  11        5.52        3.42     17.40 o 
  12   4  11      198.82      199.33     27.57 o 
  14   4  11       66.18       46.57     18.23 o 
 -33   5  11        9.06       -4.78      8.50 o 
 -31   5  11      662.22      747.03     28.82 o 
 -29   5  11      283.89      334.19     20.26 o 
 -27   5  11      132.30      127.52     14.70 o 
 -25   5  11     1970.91     1827.72     39.41 o 
 -23   5  11      184.23      136.54     11.49 o 
 -21   5  11       22.77       10.69      6.47 o 
 -19   5  11      786.28      686.07     24.61 o 
 -17   5  11      436.97      357.30     14.72 o 
 -15   5  11     1147.18     1047.81     25.05 o 
 -13   5  11      133.51      137.64     10.64 o 
 -11   5  11     3429.92     3132.39     40.83 o 
  -9   5  11      681.39      657.50     16.42 o 
  -7   5  11        7.33       16.01      7.59 o 
  -5   5  11     3785.83     3601.34     82.50 o 
  -3   5  11      327.56      293.60     19.98 o 
  -1   5  11        4.26       10.69      7.71 o 
   1   5  11     1275.77     1323.38     41.73 o 
   3   5  11     2396.01     2185.69     42.67 o 
   5   5  11      352.39      334.19     26.75 o 
   7   5  11      425.29      391.44     33.52 o 
   9   5  11      666.29      648.85     41.40 o 
  11   5  11        4.51       23.16     19.73 o 
  13   5  11      132.63      176.00     26.34 o 
 -32   6  11       93.93      115.82     11.24 o 
 -30   6  11       37.71       31.61     10.38 o 
 -28   6  11       42.11       50.77     10.56 o 
 -26   6  11        0.01       -6.57      6.57 o 
 -24   6  11      366.52      389.65     20.75 o 
 -22   6  11      208.35      172.29     12.87 o 
 -20   6  11      259.05      292.95     15.70 o 
 -18   6  11       30.97       53.95      9.96 o 
 -16   6  11     1023.15      894.80     20.99 o 
 -14   6  11       84.83       79.89     12.03 o 
 -12   6  11      295.49      296.37     16.07 o 
 -10   6  11      227.57      280.55     13.50 o 
  -8   6  11     1554.67     1595.61     31.85 o 
  -6   6  11       34.43       31.17     11.88 o 
  -4   6  11       56.85       36.94     10.29 o 
  -2   6  11     1000.00     1065.59     32.30 o 
   0   6  11     5755.78     5571.30     81.21 o 
   2   6  11      160.61      144.98     10.41 o 
   4   6  11      380.80      339.10     26.88 o 
   6   6  11       54.10       29.05     13.21 o 
   8   6  11      198.97      154.99     21.15 o 
  10   6  11      207.93      233.02     28.59 o 
  12   6  11        7.40       39.33     19.15 o 
 -31   7  11       25.03       31.44      9.71 o 
 -29   7  11      605.30      630.98     27.46 o 
 -27   7  11      100.22      117.28     13.90 o 
 -25   7  11        3.99       -6.71      7.03 o 
 -23   7  11      260.88      281.65     21.02 o 
 -21   7  11      170.66      179.53     13.51 o 
 -19   7  11       43.00       66.20      9.55 o 
 -17   7  11      228.04      210.07     13.65 o 
 -15   7  11     1338.04     1228.95     26.05 o 
 -13   7  11     2415.68     2306.46     61.50 o 
 -11   7  11       19.48       32.16      7.91 o 
  -9   7  11      339.25      369.97     24.27 o 
  -7   7  11        4.45       23.78     12.00 o 
  -5   7  11      114.19      104.41     26.66 o 
  -3   7  11     1109.18     1067.03     38.42 o 
  -1   7  11      727.12      669.35     29.72 o 
   1   7  11        4.44        8.67      6.01 o 
   3   7  11       57.11       61.66      8.80 o 
   5   7  11        4.87       26.66     23.00 o 
   7   7  11      397.63      444.61     31.99 o 
   9   7  11      908.67      881.54     40.99 o 
  11   7  11       12.00       42.40     18.01 o 
 -30   8  11      101.18      104.39     14.38 o 
 -28   8  11     1540.69     1574.08     40.09 o 
 -26   8  11      227.04      283.37     21.74 o 
 -24   8  11     1119.37     1078.91     37.17 o 
 -22   8  11       78.33       59.34     10.70 o 
 -20   8  11     1891.81     1846.96     37.11 o 
 -18   8  11        5.75       -1.88      5.76 o 
 -16   8  11      413.61      346.92     16.73 o 
 -14   8  11      592.46      533.53     22.20 o 
 -12   8  11      667.00      613.96     25.03 o 
 -10   8  11      826.03      767.41     29.42 o 
  -8   8  11      149.07      133.69     18.84 o 
  -6   8  11      804.35      819.59     37.71 o 
  -4   8  11       47.93       25.80     18.39 o 
  -2   8  11      475.88      469.63     20.95 o 
   0   8  11     1618.80     1712.80     59.66 o 
   2   8  11       30.66       33.44      7.44 o 
   4   8  11       22.60       54.48     14.34 o 
   6   8  11        9.05       16.42     11.11 o 
   8   8  11      565.37      587.79     33.00 o 
  10   8  11      454.11      507.52     36.03 o 
 -27   9  11       83.16       79.44     12.98 o 
 -25   9  11      417.56      440.88     27.13 o 
 -23   9  11       10.07        5.85      9.24 o 
 -21   9  11     1190.11     1159.43     32.52 o 
 -19   9  11      347.90      327.13     19.05 o 
 -17   9  11      389.47      366.91     20.41 o 
 -15   9  11      471.64      442.87     24.77 o 
 -13   9  11       61.14       44.42     12.09 o 
 -11   9  11      261.60      290.88     21.88 o 
  -9   9  11      410.28      405.32     30.92 o 
  -7   9  11       65.47      100.87     40.56 o 
  -5   9  11      176.95      198.81     23.52 o 
  -3   9  11        0.95        0.38      7.49 o 
  -1   9  11     1047.03      976.77     25.57 o 
   1   9  11     1804.77     1820.56     34.57 o 
   3   9  11      345.54      354.60     26.22 o 
   5   9  11       22.81       73.67     17.01 o 
   7   9  11      211.91      214.68     31.20 o 
   9   9  11       28.44       40.21     15.80 o 
 -26  10  11        3.51        3.90     10.10 o 
 -24  10  11       45.30       50.00     11.48 o 
 -22  10  11      131.49      147.62     15.41 o 
 -20  10  11      468.35      444.99     27.17 o 
 -18  10  11       66.82       72.95     13.19 o 
 -16  10  11      266.17      246.39     19.94 o 
 -14  10  11       94.09       73.17     13.02 o 
 -12  10  11      717.92      691.80     40.65 o 
 -10  10  11      298.58      324.56     44.90 o 
  -8  10  11     1160.46     1183.82     86.04 o 
  -6  10  11       22.10       43.61     15.04 o 
  -4  10  11     1054.11     1089.89     30.30 o 
  -2  10  11      333.01      314.31     18.71 o 
   0  10  11      231.68      259.51     17.22 o 
   2  10  11      163.88      176.63     13.44 o 
   4  10  11        5.57       -1.40     14.93 o 
   6  10  11       32.19       15.66     16.58 o 
 -23  11  11     1176.22     1238.00     43.09 o 
 -21  11  11      134.84      122.85     17.28 o 
 -19  11  11       71.53       73.91     14.62 o 
 -17  11  11        6.92        5.79      9.81 o 
 -15  11  11      119.97      124.45     15.79 o 
 -13  11  11       18.17       12.38     11.85 o 
 -11  11  11      160.64      139.01     34.69 o 
  -9  11  11       40.94       50.77     17.15 o 
  -7  11  11      104.94       96.66     19.15 o 
  -5  11  11       94.16       94.54     12.98 o 
  -3  11  11     1101.69     1157.37     55.41 o 
  -1  11  11      924.10      959.30     31.05 o 
   1  11  11      267.75      318.15     22.08 o 
   3  11  11       77.31       80.61     22.08 o 
 -18  12  11       10.06        9.13     14.56 o 
 -16  12  11      182.50      224.21     20.95 o 
 -14  12  11      839.21      826.10     42.97 o 
 -12  12  11      782.84      779.74     44.45 o 
 -10  12  11        2.36        0.55     13.78 o 
  -8  12  11      308.65      304.56     67.41 o 
  -6  12  11      349.21      315.75     32.25 o 
  -4  12  11      308.91      317.03     21.55 o 
  -2  12  11      474.17      496.84     61.26 o 
 -36   0  12       36.16       32.80     21.40 o 
 -34   0  12      206.14      273.15     43.82 o 
 -32   0  12      150.22      202.90     29.43 o 
 -30   0  12     1769.28     1882.88    126.79 o 
 -28   0  12     2283.79     2256.05     77.48 o 
 -26   0  12      515.08      465.71     23.92 o 
 -24   0  12      303.33      311.50     19.94 o 
 -22   0  12     2571.38     2229.36     48.62 o 
 -20   0  12     1011.23      901.00     23.48 o 
 -18   0  12      604.06      453.56     18.66 o 
 -16   0  12       12.42       16.28      8.07 o 
 -14   0  12     2593.34     2672.52     55.25 o 
 -12   0  12      114.19       82.30     11.96 o 
 -10   0  12    17197.01    16274.98    230.12 o 
  -8   0  12     2341.11     2161.67     48.26 o 
  -6   0  12       70.27       47.03      9.65 o 
  -4   0  12    15434.31    14515.37    326.51 o 
  -2   0  12     1419.79     1117.70     53.34 o 
   0   0  12     3056.21     2797.01     92.56 o 
   2   0  12      811.18      599.55     68.81 o 
   4   0  12      706.51      521.26     65.05 o 
   6   0  12       89.74      100.40     32.13 o 
   8   0  12       94.14       73.53     28.01 o 
  10   0  12       43.23       34.45     28.14 o 
  12   0  12      532.00      681.19     82.46 o 
  14   0  12      498.96      557.26     76.81 o 
 -35   1  12       38.08       45.11     15.23 o 
 -33   1  12     1691.94     1725.54     57.17 o 
 -31   1  12      256.42      273.27     22.65 o 
 -29   1  12      410.66      419.74     26.41 o 
 -27   1  12       12.85       20.46      9.86 o 
 -25   1  12      133.25       99.74      9.74 o 
 -23   1  12       82.41       85.75      8.19 o 
 -21   1  12      271.49      331.78     12.20 o 
 -19   1  12      668.14      659.05     16.81 o 
 -17   1  12     2548.83     2267.31     32.74 o 
 -15   1  12      571.03      511.45     15.85 o 
 -13   1  12      182.68      158.51     10.41 o 
 -11   1  12     2122.82     1891.94     32.48 o 
  -9   1  12     1466.04     1433.98     26.33 o 
  -7   1  12      369.67      344.11     14.81 o 
  -5   1  12      275.55      264.99     15.47 o 
  -3   1  12     2725.15     2234.11     50.08 o 
  -1   1  12      943.44      827.94     32.25 o 
   1   1  12        1.49        3.29     10.01 o 
   3   1  12       44.39       58.74     33.50 o 
   5   1  12      636.75      683.75     45.90 o 
   7   1  12      586.77      582.36     50.26 o 
   9   1  12      247.37      233.09     45.86 o 
  11   1  12      166.19      232.29     34.45 o 
  13   1  12      609.72      769.22     63.07 o 
 -34   2  12       37.64       62.35     12.73 o 
 -32   2  12      421.54      452.95     29.14 o 
 -30   2  12      177.95      177.00     18.83 o 
 -28   2  12       57.24       62.24     12.83 o 
 -26   2  12      606.85      576.42     20.67 o 
 -24   2  12       36.57       29.43      6.52 o 
 -22   2  12       40.63       62.36      8.00 o 
 -20   2  12      220.59      178.00     10.60 o 
 -18   2  12       92.51       84.41      9.57 o 
 -16   2  12       42.84       49.98      7.04 o 
 -14   2  12       40.92       43.53      6.47 o 
 -12   2  12     8989.50     8376.77     92.06 o 
 -10   2  12        0.74        7.49      5.57 o 
  -8   2  12     3982.71     3657.07     51.97 o 
  -6   2  12      598.78      572.45     17.44 o 
  -4   2  12      926.25      793.62     23.44 o 
  -2   2  12     1794.77     1712.79     43.03 o 
   0   2  12      108.85       79.33     14.98 o 
   2   2  12      568.85      568.92     19.77 o 
   4   2  12        1.89        1.63     13.81 o 
   6   2  12       10.81       -1.22     15.75 o 
   8   2  12      412.66      352.00     40.30 o 
  10   2  12      713.32      822.39     54.37 o 
  12   2  12        8.23       47.92     19.85 o 
  14   2  12      786.37      822.35     94.06 o 
 -35   3  12       34.28       31.35     12.17 o 
 -33   3  12      385.90      408.82     25.96 o 
 -31   3  12      184.82      236.33     20.20 o 
 -29   3  12        2.10        6.02      8.63 o 
 -27   3  12      405.65      395.45     22.26 o 
 -25   3  12     2331.09     2298.83     43.09 o 
 -23   3  12     1989.53     1757.75     35.79 o 
 -21   3  12     2170.12     1857.99     43.98 o 
 -19   3  12      709.98      643.60     17.28 o 
 -17   3  12        0.05       11.18      5.29 o 
 -15   3  12       72.10       96.42      9.20 o 
 -13   3  12      415.81      389.70     14.20 o 
 -11   3  12     2820.28     2456.07     48.60 o 
  -9   3  12     8983.51     8767.29    103.56 o 
  -7   3  12     1109.41     1048.02     20.90 o 
  -5   3  12      734.65      669.74     22.61 o 
  -3   3  12     3948.22     3530.51     63.44 o 
  -1   3  12     1082.54      974.01     36.99 o 
   1   3  12       51.26       71.55     16.99 o 
   3   3  12      588.32      483.76     30.65 o 
   5   3  12      285.55      264.51     28.81 o 
   7   3  12        1.49       10.46     15.34 o 
   9   3  12      390.87      209.78    180.49 o 
  11   3  12       12.91       13.96     17.06 o 
  13   3  12        0.78       44.82     25.13 o 
 -34   4  12      231.43      209.83     19.81 o 
 -32   4  12        7.65        2.03      9.73 o 
 -30   4  12      148.65      201.32     16.56 o 
 -28   4  12        0.99       -3.93      7.18 o 
 -26   4  12       50.12       49.79      9.65 o 
 -24   4  12      432.02      432.58     19.02 o 
 -22   4  12       64.45       76.78      9.29 o 
 -20   4  12       28.59       46.36      8.00 o 
 -18   4  12     1183.97     1107.12     23.10 o 
 -16   4  12        9.86        0.92      4.73 o 
 -14   4  12     1470.51     1446.11     25.85 o 
 -12   4  12      932.94      798.14     18.55 o 
 -10   4  12      116.45      110.94      9.09 o 
  -8   4  12      564.28      563.97     16.62 o 
  -6   4  12      257.62      249.59     15.20 o 
  -4   4  12      464.92      552.59     22.22 o 
  -2   4  12      251.87      229.70     16.02 o 
   0   4  12     1446.52     1424.54     57.39 o 
   2   4  12      162.44      160.29     12.76 o 
   4   4  12       96.08       79.06     17.97 o 
   6   4  12        1.64       14.26     25.66 o 
   8   4  12        2.42       21.80     14.85 o 
  10   4  12       11.87       32.41     16.73 o 
  12   4  12      665.58      740.43     50.12 o 
 -33   5  12       43.73       55.58     13.18 o 
 -31   5  12        2.47        9.73      8.88 o 
 -29   5  12       73.23       70.11     11.58 o 
 -27   5  12      309.47      303.02     19.01 o 
 -25   5  12       32.02       52.61     11.22 o 
 -23   5  12      231.46      264.40     15.45 o 
 -21   5  12       25.12       22.43      8.38 o 
 -19   5  12        8.64       -3.84      5.51 o 
 -17   5  12      508.40      482.12     17.23 o 
 -15   5  12      515.85      399.88     16.57 o 
 -13   5  12      398.44      384.90     15.94 o 
 -11   5  12     1618.47     1490.09     27.90 o 
  -9   5  12        2.64        9.45      5.49 o 
  -7   5  12     1014.15     1072.43     30.89 o 
  -5   5  12       81.64       60.82     17.30 o 
  -3   5  12      190.98      180.06     19.04 o 
  -1   5  12     1872.77     1706.66     59.19 o 
   1   5  12       69.21       67.78     10.10 o 
   3   5  12      162.20      159.80     13.05 o 
   5   5  12      154.40      173.37     24.29 o 
   7   5  12       89.04       74.75     19.45 o 
   9   5  12      425.26      450.18     38.48 o 
  11   5  12      151.28      139.51     24.30 o 
 -32   6  12       36.64       51.93     12.47 o 
 -30   6  12      295.13      316.57     20.85 o 
 -28   6  12        0.02        8.15      8.06 o 
 -26   6  12        1.76       -1.52      7.22 o 
 -24   6  12      136.85      145.28     13.75 o 
 -22   6  12     1598.47     1397.39     40.10 o 
 -20   6  12        0.01       -0.06      6.12 o 
 -18   6  12      223.63      175.93     12.79 o 
 -16   6  12        8.21       16.65      6.97 o 
 -14   6  12      126.30      127.57     12.79 o 
 -12   6  12      489.19      464.04     18.50 o 
 -10   6  12      130.56      107.46     10.80 o 
  -8   6  12        6.25       -2.59     20.71 o 
  -6   6  12       42.42       19.64      9.97 o 
  -4   6  12      726.75      685.05     30.04 o 
  -2   6  12       53.18       47.89     14.78 o 
   0   6  12       61.64       77.01     12.77 o 
   2   6  12      198.64      227.81     20.27 o 
   4   6  12      753.04      627.81     37.44 o 
   6   6  12       21.60       22.90     14.07 o 
   8   6  12      144.08       91.11     21.21 o 
  10   6  12        0.97       13.38     15.60 o 
 -31   7  12      222.05      206.17     21.50 o 
 -29   7  12       79.76       74.23     12.88 o 
 -27   7  12      110.93      121.97     14.07 o 
 -25   7  12      448.80      440.67     22.87 o 
 -23   7  12      618.39      573.40     32.27 o 
 -21   7  12      153.72      116.67     12.95 o 
 -19   7  12        0.95        6.89      7.29 o 
 -17   7  12      255.68      280.39     17.23 o 
 -15   7  12      924.73      978.35     24.95 o 
 -13   7  12       28.14       23.14      9.40 o 
 -11   7  12       53.20       41.15     10.00 o 
  -9   7  12     4256.66     4161.52     93.91 o 
  -7   7  12        7.56       54.57     66.97 o 
  -5   7  12      302.44      283.18     26.13 o 
  -3   7  12     1599.30     1565.36     63.72 o 
  -1   7  12     1875.06     1835.51     37.97 o 
   1   7  12        2.57       -6.78      6.78 o 
   3   7  12      753.44      821.37     25.12 o 
   5   7  12      293.26      298.37     35.30 o 
   7   7  12       38.75       74.91     17.51 o 
   9   7  12        0.91       27.24     16.35 o 
 -28   8  12      106.07      103.54     14.05 o 
 -26   8  12        1.97       -0.82      9.07 o 
 -24   8  12        7.74       18.47     13.86 o 
 -22   8  12       15.05       10.70      8.18 o 
 -20   8  12      223.03      242.16     15.65 o 
 -18   8  12       49.84       55.89      8.53 o 
 -16   8  12      351.28      376.66     22.22 o 
 -14   8  12      247.52      217.31     37.90 o 
 -12   8  12       42.76       43.08     11.41 o 
 -10   8  12       73.69      115.34     18.43 o 
  -8   8  12     1137.17     1061.84     90.25 o 
  -6   8  12      250.81      241.99     25.71 o 
  -4   8  12     2392.63     2433.56    146.48 o 
  -2   8  12       35.77       62.10     11.67 o 
   0   8  12       18.74       26.00      9.40 o 
   2   8  12       66.30       53.46     11.28 o 
   4   8  12        6.26       43.33     19.75 o 
   6   8  12        0.04       10.14     13.94 o 
   8   8  12      153.28      160.22     56.40 o 
 -27   9  12      138.90      142.28     15.91 o 
 -25   9  12      121.07       73.68     12.22 o 
 -23   9  12       35.14       41.52      9.88 o 
 -21   9  12      232.05      212.26     16.95 o 
 -19   9  12       62.37       38.85      9.66 o 
 -17   9  12      246.75      265.31     20.17 o 
 -15   9  12        4.34       -1.55     10.02 o 
 -13   9  12        0.63        2.58      9.41 o 
 -11   9  12       71.72       45.03     19.47 o 
  -9   9  12        8.44        8.49     12.57 o 
  -7   9  12       87.04      123.39     36.69 o 
  -5   9  12       10.63       22.98     15.46 o 
  -3   9  12        1.18        0.70     12.86 o 
  -1   9  12      625.29      734.37     36.43 o 
   1   9  12       64.27       67.83     10.30 o 
   3   9  12      399.90      405.05     50.69 o 
   5   9  12      226.39      226.26     30.58 o 
 -24  10  12     1469.53     1450.24     38.79 o 
 -22  10  12      113.77      108.37     13.28 o 
 -20  10  12      280.80      277.92     22.20 o 
 -18  10  12      185.54      172.51     18.43 o 
 -16  10  12      856.34      932.92     52.32 o 
 -14  10  12       30.51       59.71     14.08 o 
 -12  10  12      165.14      154.75     21.56 o 
 -10  10  12        2.58       -0.90     12.06 o 
  -8  10  12     2218.55     2231.84     68.57 o 
  -6  10  12      271.81      273.34     27.89 o 
  -4  10  12      898.44      945.49     33.84 o 
  -2  10  12      333.02      297.92     19.00 o 
   0  10  12      218.19      230.42     16.80 o 
   2  10  12      219.65      251.49     27.30 o 
 -21  11  12      432.71      353.38     35.38 o 
 -19  11  12       45.28       58.99     17.68 o 
 -17  11  12        3.02       27.01     11.65 o 
 -15  11  12       76.63      103.14     16.89 o 
 -13  11  12        6.12       -7.32     17.16 o 
 -11  11  12      230.07      232.19     26.44 o 
  -9  11  12      162.84      139.39     23.39 o 
  -7  11  12       62.93       92.21     15.85 o 
  -5  11  12      306.38      383.06     25.50 o 
  -3  11  12        5.33       10.80     16.25 o 
  -1  11  12        4.77       -7.63      8.16 o 
 -14  12  12      251.18      245.35     28.73 o 
 -12  12  12       27.15       63.53     18.11 o 
 -10  12  12      485.26      435.48     28.17 o 
  -8  12  12       81.29      132.21     26.74 o 
 -35   1  13      953.89     1104.19     54.59 o 
 -33   1  13      342.60      294.70     27.65 o 
 -31   1  13      200.62      230.74     23.50 o 
 -29   1  13       15.29       10.77      9.69 o 
 -27   1  13      626.61      597.36     28.51 o 
 -25   1  13      977.26      993.91     24.60 o 
 -23   1  13      227.12      275.46     14.58 o 
 -21   1  13       61.11       44.08      7.43 o 
 -19   1  13      247.28      257.75     18.14 o 
 -17   1  13      292.24      369.57     15.48 o 
 -15   1  13     3627.33     3393.05     47.29 o 
 -13   1  13     6037.41     5400.57     66.19 o 
 -11   1  13       71.65      113.54     10.17 o 
  -9   1  13      367.08      387.34     14.91 o 
  -7   1  13     2713.63     2535.86     43.58 o 
  -5   1  13     5377.24     5099.40     89.15 o 
  -3   1  13     1260.18     1004.33     48.60 o 
  -1   1  13       63.19      116.69     18.94 o 
   1   1  13      784.76      641.06     47.20 o 
   3   1  13       90.25       65.06     21.11 o 
   5   1  13      100.26      154.21     41.93 o 
   7   1  13      638.91      642.51     77.84 o 
   9   1  13      168.54      177.07     38.86 o 
  11   1  13       91.01       38.55     22.60 o 
 -34   2  13       95.36      113.88     18.08 o 
 -32   2  13      524.12      602.85     33.55 o 
 -30   2  13      285.32      262.67     22.35 o 
 -28   2  13      803.57      791.00     40.57 o 
 -26   2  13       16.45       12.44      9.37 o 
 -24   2  13      511.21      517.40     28.13 o 
 -22   2  13      106.43      110.66     10.19 o 
 -20   2  13      821.35      713.08     23.48 o 
 -18   2  13      133.52      115.35     10.38 o 
 -16   2  13     1254.17     1100.10     23.89 o 
 -14   2  13     1706.98     1621.05     29.68 o 
 -12   2  13     3397.36     3123.51     50.06 o 
 -10   2  13       17.29       26.61      6.66 o 
  -8   2  13      500.41      499.11     17.65 o 
  -6   2  13        0.94        0.65      6.79 o 
  -4   2  13        1.38       13.36      9.81 o 
  -2   2  13      187.49      165.88     19.56 o 
   0   2  13      381.34      405.02     28.60 o 
   2   2  13        2.89       -6.82     11.73 o 
   4   2  13      114.77      129.15     26.38 o 
   6   2  13       67.34       90.08     56.37 o 
   8   2  13      810.36      846.23     71.98 o 
  10   2  13      596.12      760.00     63.08 o 
  12   2  13       83.68      113.10     28.66 o 
 -35   3  13       31.54       33.16     35.77 o 
 -33   3  13       36.49       23.62     11.70 o 
 -31   3  13        6.29        8.75      9.41 o 
 -29   3  13      194.67      222.67     18.77 o 
 -27   3  13        1.19        8.52      7.34 o 
 -25   3  13      685.26      705.66     32.74 o 
 -23   3  13       57.31       48.56      8.45 o 
 -21   3  13     1354.10     1328.18     30.69 o 
 -19   3  13      400.07      367.02     16.80 o 
 -17   3  13      698.74      659.97     19.72 o 
 -15   3  13      502.16      504.78     18.29 o 
 -13   3  13      351.71      322.00     14.87 o 
 -11   3  13      396.00      377.33     15.50 o 
  -9   3  13      679.84      623.80     19.44 o 
  -7   3  13      214.12      238.06     16.12 o 
  -5   3  13      219.30      202.56     16.58 o 
  -3   3  13      799.16      724.66     44.05 o 
  -1   3  13      142.43       97.28     19.53 o 
   1   3  13       32.21       10.65     14.85 o 
   3   3  13        0.56       11.92     14.02 o 
   5   3  13       26.01       48.64     16.62 o 
   7   3  13     1116.20     1221.68     71.65 o 
   9   3  13        5.86       -2.90      8.34 o 
  11   3  13        9.25       10.49     20.22 o 
 -34   4  13      799.03      963.36     37.02 o 
 -32   4  13       21.95       28.52     11.49 o 
 -30   4  13      505.18      473.85     26.80 o 
 -28   4  13     1220.12     1256.92     33.65 o 
 -26   4  13       86.01       58.64     10.26 o 
 -24   4  13      417.19      466.93     22.10 o 
 -22   4  13       12.38        0.71      6.07 o 
 -20   4  13      155.20      141.38     11.44 o 
 -18   4  13      734.21      694.35     21.16 o 
 -16   4  13      190.55      144.79     11.35 o 
 -14   4  13     3051.58     2832.41     41.52 o 
 -12   4  13       10.63       33.14      7.35 o 
 -10   4  13      135.47      152.01     11.02 o 
  -8   4  13      964.19      924.90     30.98 o 
  -6   4  13      627.16      608.91     27.36 o 
  -4   4  13      102.51      138.68     14.90 o 
  -2   4  13      158.31      119.17     20.77 o 
   0   4  13      470.04      552.62     39.00 o 
   2   4  13       50.22       54.57     13.18 o 
   4   4  13      109.42      132.85     47.39 o 
   6   4  13      465.20      397.68     56.01 o 
   8   4  13      119.71      117.64     24.24 o 
  10   4  13       13.74      -14.75     14.75 o 
 -33   5  13     2151.40     2267.61     56.00 o 
 -31   5  13       95.44      123.00     14.32 o 
 -29   5  13       16.20        6.33     10.27 o 
 -27   5  13       39.96       62.14     10.87 o 
 -25   5  13       12.61       17.00      8.32 o 
 -23   5  13       94.58       94.23     11.49 o 
 -21   5  13     1911.90     1806.65     35.39 o 
 -19   5  13       29.38       35.48      7.90 o 
 -17   5  13      407.48      413.46     18.78 o 
 -15   5  13       54.15       53.93      8.55 o 
 -13   5  13      748.17      756.92     20.92 o 
 -11   5  13      841.46      924.21     27.08 o 
  -9   5  13        3.37       -1.93      7.58 o 
  -7   5  13      162.41      175.68     18.01 o 
  -5   5  13       13.89        6.60      9.78 o 
  -3   5  13       45.68       57.95     11.62 o 
  -1   5  13        0.86       -7.97     10.48 o 
   1   5  13       23.84       12.80      7.44 o 
   3   5  13       19.79       13.81     14.98 o 
   5   5  13      107.16      109.79     23.07 o 
   7   5  13        7.13       13.77     26.95 o 
   9   5  13      374.37      373.01     61.85 o 
 -32   6  13      189.79      239.57     19.28 o 
 -30   6  13       18.34       -1.97      9.82 o 
 -28   6  13       23.79       30.17      9.42 o 
 -26   6  13      181.92      166.94     15.11 o 
 -24   6  13     1114.95     1078.64     30.45 o 
 -22   6  13      391.37      407.26     21.11 o 
 -20   6  13       88.92       71.35      9.65 o 
 -18   6  13      224.20      215.42     14.34 o 
 -16   6  13      517.42      486.78     20.61 o 
 -14   6  13      633.66      560.62     20.77 o 
 -12   6  13      149.65      134.15     12.20 o 
 -10   6  13     2366.22     2297.19     64.55 o 
  -8   6  13     1402.35     1575.51     51.87 o 
  -6   6  13      567.68      417.44    195.84 o 
  -4   6  13      418.03      459.04     29.61 o 
  -2   6  13     1118.83     1207.49     36.98 o 
   0   6  13       38.48       48.83     13.28 o 
   2   6  13      120.43      100.76     11.39 o 
   4   6  13       79.69       78.49     20.77 o 
   6   6  13       16.40       18.42     15.72 o 
   8   6  13     1097.55     1097.56     61.99 o 
 -29   7  13        4.91        2.24      8.95 o 
 -27   7  13       18.07       15.85      8.88 o 
 -25   7  13      169.61      190.86     16.30 o 
 -23   7  13        5.72        2.31      7.60 o 
 -21   7  13      161.10      150.31     22.36 o 
 -19   7  13      556.74      529.59     22.03 o 
 -17   7  13      699.11      655.26     25.16 o 
 -15   7  13       63.65       80.41     11.53 o 
 -13   7  13      841.51      772.59     25.97 o 
 -11   7  13      257.66      305.34     41.25 o 
  -9   7  13      631.16      636.55     39.98 o 
  -7   7  13      657.92      658.37     36.59 o 
  -5   7  13       76.92      124.98     19.61 o 
  -3   7  13        1.70        4.48     14.19 o 
  -1   7  13      703.15      614.50     29.12 o 
   1   7  13      378.77      388.89     20.21 o 
   3   7  13      503.59      548.86     36.75 o 
   5   7  13      486.36      517.28     36.20 o 
   7   7  13      332.83      378.78     36.55 o 
 -28   8  13        2.27       -7.54      7.54 o 
 -26   8  13       71.36       61.73     11.89 o 
 -24   8  13      287.29      334.73     21.09 o 
 -22   8  13      614.20      617.89     27.19 o 
 -20   8  13       60.64       79.43     11.82 o 
 -18   8  13       15.97       25.44      8.10 o 
 -16   8  13       77.13       83.19     12.08 o 
 -14   8  13      101.92       53.52     14.76 o 
 -12   8  13      260.93      325.99     28.84 o 
 -10   8  13        4.07        1.30     11.35 o 
  -8   8  13      300.63      325.99     45.60 o 
  -6   8  13      110.26      124.57     20.22 o 
  -4   8  13      331.13      371.33     31.29 o 
  -2   8  13      842.45      823.78     30.17 o 
   0   8  13      667.98      645.26     29.25 o 
   2   8  13      392.67      415.17     39.15 o 
   4   8  13        5.88       17.15     24.40 o 
 -25   9  13      269.47      226.68     16.71 o 
 -23   9  13      440.14      393.06     20.81 o 
 -21   9  13       54.09       46.13     11.68 o 
 -19   9  13        3.83       10.95      9.98 o 
 -17   9  13      222.57      177.28     43.13 o 
 -15   9  13      770.12      694.64     32.28 o 
 -13   9  13     1204.32     1113.37     53.62 o 
 -11   9  13      173.87      103.69     27.29 o 
  -9   9  13      267.01      297.50     29.36 o 
  -7   9  13      787.66      738.80     41.40 o 
  -5   9  13      289.27      304.10     29.07 o 
  -3   9  13        5.55        2.86     14.05 o 
  -1   9  13        1.03        2.04     12.57 o 
   1   9  13      328.11      350.68     38.17 o 
   3   9  13      216.60      274.85     34.00 o 
 -22  10  13        5.49        4.18     11.22 o 
 -20  10  13      395.84      434.16     27.41 o 
 -18  10  13      149.55      148.73     23.73 o 
 -16  10  13      139.76      160.95     19.14 o 
 -14  10  13      453.51      475.10     51.04 o 
 -12  10  13      547.10      572.10     50.28 o 
 -10  10  13      606.44      692.97     43.15 o 
  -8  10  13       14.25       32.25     25.93 o 
  -6  10  13        0.09       20.73     10.33 o 
  -4  10  13      707.86      740.34     31.50 o 
  -2  10  13      201.92      197.59     20.89 o 
   0  10  13       26.96       -6.40     30.04 o 
 -19  11  13      166.79      216.30     44.58 o 
 -17  11  13      330.16      357.57     27.92 o 
 -15  11  13      507.87      581.97     40.72 o 
 -13  11  13       29.37       72.74     21.57 o 
 -11  11  13      130.51      115.05     21.07 o 
  -9  11  13        0.35        7.90     16.52 o 
  -7  11  13      835.29      846.93    115.39 o 
  -5  11  13       42.94       59.92     24.51 o 
 -34   0  14       98.33      140.75     33.58 o 
 -32   0  14     1528.02     1636.62     91.34 o 
 -30   0  14       13.54       14.62     14.76 o 
 -28   0  14       47.13       55.13     19.78 o 
 -26   0  14      324.47      382.28     35.24 o 
 -24   0  14     2881.84     2837.98     87.58 o 
 -22   0  14     1230.64      968.76     45.72 o 
 -20   0  14     1184.32     1169.55     49.78 o 
 -18   0  14     3546.85     3107.32     70.96 o 
 -16   0  14     1146.92     1207.85     63.94 o 
 -14   0  14     1514.48     1569.85     42.53 o 
 -12   0  14     1136.33     1026.41     33.74 o 
 -10   0  14     2325.11     2282.89     52.94 o 
  -8   0  14      282.61      214.76     24.52 o 
  -6   0  14      135.69       87.49     18.89 o 
  -4   0  14      192.42      190.31     24.50 o 
  -2   0  14      105.53       62.10     30.30 o 
   0   0  14       93.87       44.34     27.08 o 
   2   0  14      103.42      192.61     45.35 o 
   4   0  14      185.46      146.74     41.11 o 
   6   0  14       91.40       92.12     35.50 o 
   8   0  14       76.28      105.69     40.34 o 
  10   0  14       62.34      201.83     49.79 o 
 -35   1  14      195.89      262.92     31.33 o 
 -33   1  14       20.43        7.26     16.68 o 
 -31   1  14      273.91      255.83     25.46 o 
 -29   1  14     1160.47     1190.20     44.89 o 
 -27   1  14      465.16      458.74     35.75 o 
 -25   1  14       27.28       44.60     10.31 o 
 -23   1  14       56.10       59.38     11.17 o 
 -21   1  14     2117.98     1901.76     37.29 o 
 -19   1  14        0.00       -6.12      6.12 o 
 -17   1  14      155.06      140.46     11.76 o 
 -15   1  14     1004.26      964.68     24.18 o 
 -13   1  14     3037.24     2913.04     45.88 o 
 -11   1  14        1.52        5.05      5.79 o 
  -9   1  14     2400.49     2332.51     42.64 o 
  -7   1  14        0.25        9.68      9.84 o 
  -5   1  14      695.23      655.54     30.46 o 
  -3   1  14      133.26      114.98     18.73 o 
  -1   1  14        1.09       -5.07     13.62 o 
   1   1  14      355.17      399.89     43.41 o 
   3   1  14        5.44        4.96     15.13 o 
   5   1  14      145.96      199.11     33.18 o 
   7   1  14      237.13      291.96     40.30 o 
   9   1  14       69.94      165.08     67.36 o 
 -34   2  14     2413.84     2701.93     80.05 o 
 -32   2  14      150.98      166.10     22.08 o 
 -30   2  14       25.34       17.89     11.52 o 
 -28   2  14        1.30        4.08      9.46 o 
 -26   2  14      135.86      222.77     30.39 o 
 -24   2  14      257.58      284.37     18.55 o 
 -22   2  14     1736.62     1620.93     32.47 o 
 -20   2  14       15.82       18.57      7.22 o 
 -18   2  14      811.95      712.64     28.46 o 
 -16   2  14      120.67      122.47     12.59 o 
 -14   2  14      693.54      730.77     21.22 o 
 -12   2  14       99.89       93.63      9.91 o 
 -10   2  14      403.34      464.57     20.93 o 
  -8   2  14     1301.53     1270.81     32.33 o 
  -6   2  14       98.27       79.36     15.78 o 
  -4   2  14      987.03      856.46     43.02 o 
  -2   2  14       58.36       63.12     18.51 o 
   0   2  14      186.52      145.21     22.96 o 
   2   2  14      108.40      112.17     22.02 o 
   4   2  14      126.08      187.42     28.91 o 
   6   2  14       55.70       85.70     29.63 o 
   8   2  14       21.06      -21.24     42.78 o 
 -33   3  14       39.15       58.62     13.33 o 
 -31   3  14     1100.65     1286.50     39.65 o 
 -29   3  14      354.91      324.68     22.48 o 
 -27   3  14       10.73       18.33     12.66 o 
 -25   3  14      248.86      288.45     19.30 o 
 -23   3  14      458.88      544.62     21.81 o 
 -21   3  14       27.94       28.64      7.57 o 
 -19   3  14      286.18      289.68     17.68 o 
 -17   3  14      487.91      417.16     19.42 o 
 -15   3  14      723.47      754.50     25.06 o 
 -13   3  14        9.45        8.40      6.50 o 
 -11   3  14       51.53       54.20      8.93 o 
  -9   3  14      113.19      113.98     13.64 o 
  -7   3  14      226.83      260.74     20.58 o 
  -5   3  14     1090.54      926.32     43.97 o 
  -3   3  14       22.68        3.95     14.22 o 
  -1   3  14        0.21        9.44     13.86 o 
   1   3  14      785.17      748.56     30.93 o 
   3   3  14      517.06      446.17     37.93 o 
   5   3  14      101.01       59.22     21.04 o 
   7   3  14      166.25      206.63     42.88 o 
   9   3  14        1.37       10.25     17.72 o 
 -32   4  14       78.45       89.38     19.20 o 
 -30   4  14      518.91      479.78     30.65 o 
 -28   4  14       81.91      108.81     13.19 o 
 -26   4  14      669.18      656.77     36.79 o 
 -24   4  14       49.91       53.70      9.86 o 
 -22   4  14      242.12      251.99     20.02 o 
 -20   4  14      741.48      640.89     22.21 o 
 -18   4  14      311.60      293.24     16.72 o 
 -16   4  14      574.03      595.86     20.88 o 
 -14   4  14       79.14       73.66      9.84 o 
 -12   4  14     2026.84     1936.00     37.04 o 
 -10   4  14      147.72      140.98     14.97 o 
  -8   4  14     2363.03     2205.73     54.23 o 
  -6   4  14      463.94      396.43     25.35 o 
  -4   4  14      492.07      529.37     38.58 o 
  -2   4  14      643.62      640.13     47.24 o 
   0   4  14       79.97       75.17     11.12 o 
   2   4  14       24.23       23.30     15.52 o 
   4   4  14      360.72      523.93     49.23 o 
   6   4  14      133.89      108.55     61.27 o 
   8   4  14        0.29       -0.41     17.55 o 
 -31   5  14      796.20      843.28     34.74 o 
 -29   5  14      387.65      364.09     21.71 o 
 -27   5  14       45.70       72.84     11.57 o 
 -25   5  14      237.26      272.80     18.14 o 
 -23   5  14      416.44      440.47     22.07 o 
 -21   5  14      258.44      255.13     16.18 o 
 -19   5  14      259.20      262.64     16.52 o 
 -17   5  14      199.19      206.03     14.57 o 
 -15   5  14     1870.07     1736.13     39.45 o 
 -13   5  14     1504.77     1497.02     33.39 o 
 -11   5  14      589.42      650.53     30.44 o 
  -9   5  14        0.26       13.10     10.25 o 
  -7   5  14      239.41      216.05     19.86 o 
  -5   5  14      711.42      677.78     31.75 o 
  -3   5  14      337.48      297.85     30.27 o 
  -1   5  14       91.84       68.50     20.06 o 
   1   5  14       52.63       56.18      9.13 o 
   3   5  14      286.29      302.06     32.28 o 
   5   5  14      166.14      208.27     29.49 o 
   7   5  14      302.31      314.31     35.16 o 
 -30   6  14      463.80      482.30     30.99 o 
 -28   6  14      166.32      172.10     15.98 o 
 -26   6  14       50.67       42.61     10.00 o 
 -24   6  14      284.43      328.60     20.07 o 
 -22   6  14      166.10      180.91     15.04 o 
 -20   6  14       29.38       41.21      8.75 o 
 -18   6  14       36.88       44.46      8.98 o 
 -16   6  14       10.00        8.18      7.78 o 
 -14   6  14       26.66       30.81     10.75 o 
 -12   6  14        2.39       11.29     12.16 o 
 -10   6  14      110.91      185.44     22.46 o 
  -8   6  14      142.81      126.57     19.34 o 
  -6   6  14        1.81       32.15     12.82 o 
  -4   6  14      104.61      117.61     25.29 o 
  -2   6  14        1.49       14.10     20.67 o 
   0   6  14     1109.87     1197.92     51.94 o 
   2   6  14       12.34       53.38     18.83 o 
   4   6  14      176.66      206.39     31.69 o 
   6   6  14     1730.78     1847.24     81.10 o 
 -29   7  14      126.26      154.41     16.36 o 
 -27   7  14       51.32       30.80     10.02 o 
 -25   7  14       16.02        8.87      9.37 o 
 -23   7  14      309.44      350.30     20.97 o 
 -21   7  14      287.50      321.79     19.78 o 
 -19   7  14      259.43      228.23     18.05 o 
 -17   7  14      530.25      537.13     24.81 o 
 -15   7  14       11.69       29.46     17.14 o 
 -13   7  14      219.23      212.06     24.31 o 
 -11   7  14      641.37      588.57     35.59 o 
  -9   7  14       33.21       56.45     18.17 o 
  -7   7  14     1077.72     1162.95     48.19 o 
  -5   7  14      106.62      125.56     28.79 o 
  -3   7  14       11.68       16.33     21.66 o 
  -1   7  14      169.61      174.51     19.02 o 
   1   7  14      211.17      265.08     35.92 o 
   3   7  14      649.10      691.92     48.06 o 
 -26   8  14       71.42       80.85     22.17 o 
 -24   8  14      242.10      262.20     26.42 o 
 -22   8  14        0.20       -3.15      7.54 o 
 -20   8  14      961.15      986.76     29.87 o 
 -18   8  14       98.67       81.08     12.71 o 
 -16   8  14        1.04       -7.79      8.09 o 
 -14   8  14      110.19       74.08     23.87 o 
 -12   8  14      987.71      986.40     76.52 o 
 -10   8  14      707.16      690.93     61.50 o 
  -8   8  14      652.66      682.29     60.55 o 
  -6   8  14      411.48      439.72     36.24 o 
  -4   8  14      137.11      134.58     22.20 o 
  -2   8  14      396.30      352.60     26.32 o 
   0   8  14       45.78       70.18     14.04 o 
   2   8  14     1127.74     1306.76     60.21 o 
 -25   9  14        6.99       11.55     19.04 o 
 -23   9  14      227.45      246.45     19.04 o 
 -21   9  14       64.58       88.33     15.11 o 
 -19   9  14       15.25       18.64     12.15 o 
 -17   9  14        0.37       19.06     10.94 o 
 -15   9  14     1170.46     1192.75     49.77 o 
 -13   9  14       18.19       18.56     16.20 o 
 -11   9  14       22.41       46.11     16.39 o 
  -9   9  14      629.92      694.14     43.13 o 
  -7   9  14      845.05      958.45     45.06 o 
  -5   9  14       55.01      115.62     21.17 o 
  -3   9  14      376.89      393.60     24.94 o 
  -1   9  14      166.22      138.02     31.09 o 
 -20  10  14      709.04      772.37     44.91 o 
 -18  10  14      144.47      167.47     20.49 o 
 -16  10  14       10.35       27.39     14.56 o 
 -14  10  14      300.14      327.99     61.84 o 
 -12  10  14       59.75       75.71     18.34 o 
 -10  10  14       21.38       -5.82     26.77 o 
  -8  10  14        5.66       64.08     72.34 o 
  -6  10  14      123.21      157.68     42.62 o 
  -4  10  14        9.36       19.28     15.25 o 
 -33   1  15     1587.73     1685.32     58.57 o 
 -31   1  15       54.45       51.55     14.97 o 
 -29   1  15     1518.01     1548.33     52.97 o 
 -27   1  15      412.23      452.30     31.38 o 
 -25   1  15      519.93      523.11     28.81 o 
 -23   1  15      457.17      363.18     23.72 o 
 -21   1  15      586.77      595.21     23.62 o 
 -19   1  15        2.00       15.12      7.72 o 
 -17   1  15     2091.05     1947.10     43.48 o 
 -15   1  15       15.28       16.96      7.32 o 
 -13   1  15      251.45      260.14     16.40 o 
 -11   1  15     1701.55     1725.82     41.90 o 
  -9   1  15       95.18       93.05     17.55 o 
  -7   1  15       63.83       91.60     15.65 o 
  -5   1  15      460.58      561.67     34.72 o 
  -3   1  15      199.71      141.02     23.74 o 
  -1   1  15       90.12      110.54     22.26 o 
   1   1  15       40.01       64.47     19.52 o 
   3   1  15      727.65      820.78     80.02 o 
   5   1  15       29.84       41.73     35.25 o 
   7   1  15      836.22     1069.58    116.82 o 
 -32   2  15      770.28      913.11     52.94 o 
 -30   2  15       55.78       61.60     13.76 o 
 -28   2  15      356.32      361.66     25.37 o 
 -26   2  15      504.31      497.15     32.36 o 
 -24   2  15       63.13       55.01     11.18 o 
 -22   2  15     1693.21     1619.91     35.66 o 
 -20   2  15       75.47       81.86     13.54 o 
 -18   2  15      779.22      714.74     25.79 o 
 -16   2  15      352.03      317.69     19.35 o 
 -14   2  15       72.36       59.25      9.37 o 
 -12   2  15     2937.19     2851.57     56.46 o 
 -10   2  15      732.63      715.06     26.20 o 
  -8   2  15     1279.88     1144.71     37.82 o 
  -6   2  15      411.68      401.06     34.80 o 
  -4   2  15      130.49       98.40     21.04 o 
  -2   2  15        1.48       19.47     15.48 o 
   0   2  15       31.55       42.45     17.60 o 
   2   2  15        3.85       15.19     16.21 o 
   4   2  15        0.81      -10.32     15.76 o 
   6   2  15       76.31      138.61     40.65 o 
 -33   3  15      152.62      179.43     19.16 o 
 -31   3  15        7.53        2.89      9.52 o 
 -29   3  15       16.69       35.23     12.18 o 
 -27   3  15      178.98      165.80     18.31 o 
 -25   3  15      291.05      281.60     19.32 o 
 -23   3  15        7.06        5.41      8.48 o 
 -21   3  15     1807.26     1699.59     39.78 o 
 -19   3  15      110.47      126.26     14.42 o 
 -17   3  15       34.22       45.05      9.86 o 
 -15   3  15     1888.94     1867.93     42.06 o 
 -13   3  15      149.46      148.05     14.93 o 
 -11   3  15      888.64      876.36     30.11 o 
  -9   3  15     1566.61     1541.69     40.27 o 
  -7   3  15      447.18      518.82     39.57 o 
  -5   3  15       38.56       59.07     18.21 o 
  -3   3  15       14.24       30.05     16.06 o 
  -1   3  15       46.63       40.47     17.85 o 
   1   3  15      143.47      160.58     26.51 o 
   3   3  15        9.85       29.05     18.43 o 
   5   3  15      597.03      682.72     50.09 o 
 -32   4  15      407.72      440.91     27.59 o 
 -30   4  15      793.00      811.22     33.56 o 
 -28   4  15        7.48       11.30      8.38 o 
 -26   4  15      321.88      321.00     19.79 o 
 -24   4  15       40.94       42.71     10.60 o 
 -22   4  15      553.28      509.43     25.04 o 
 -20   4  15      362.33      364.93     21.60 o 
 -18   4  15      688.35      697.94     25.89 o 
 -16   4  15      248.99      253.81     17.48 o 
 -14   4  15      999.59      887.15     30.83 o 
 -12   4  15      350.89      357.60     25.24 o 
 -10   4  15      423.88      421.26     24.28 o 
  -8   4  15      427.59      479.43     27.09 o 
  -6   4  15      288.01      436.13     36.83 o 
  -4   4  15     1047.74     1131.57     51.66 o 
  -2   4  15      233.85      181.35     26.39 o 
   0   4  15       89.65      109.24     18.04 o 
   2   4  15      125.77      194.89     28.93 o 
   4   4  15      276.68      286.16     44.33 o 
   6   4  15     1077.45     1328.38    108.14 o 
 -31   5  15       55.27       80.93     14.82 o 
 -29   5  15       66.33       55.16     11.28 o 
 -27   5  15      313.56      393.66     22.18 o 
 -25   5  15        8.21        9.84      8.36 o 
 -23   5  15      153.36      137.85     13.84 o 
 -21   5  15      102.18      102.88     13.25 o 
 -19   5  15       44.84       43.06      9.56 o 
 -17   5  15       15.32       15.12      8.45 o 
 -15   5  15       54.68       87.07     11.56 o 
 -13   5  15      475.72      432.67     31.49 o 
 -11   5  15       90.52       81.01     17.57 o 
  -9   5  15      265.06      320.68     28.48 o 
  -7   5  15     1649.57     1762.21     63.03 o 
  -5   5  15       21.12      -10.62     19.58 o 
  -3   5  15        9.14       25.17     17.15 o 
  -1   5  15       13.18       22.30      9.74 o 
   1   5  15      600.57      682.66     64.96 o 
   3   5  15      687.28      521.58    226.98 o 
 -30   6  15      204.40      244.32     35.35 o 
 -28   6  15        1.77        9.96      8.82 o 
 -26   6  15      127.03      109.55     13.57 o 
 -24   6  15      445.20      487.07     24.37 o 
 -22   6  15        0.00        6.48      8.32 o 
 -20   6  15      965.10      929.80     37.33 o 
 -18   6  15       50.98       31.23      9.59 o 
 -16   6  15       18.80       21.70      9.03 o 
 -14   6  15      632.98      576.57     44.09 o 
 -12   6  15      894.71      913.43     42.24 o 
 -10   6  15       79.09      109.80     27.75 o 
  -8   6  15      539.37      624.20     36.60 o 
  -6   6  15      311.71      369.42     47.01 o 
  -4   6  15      125.52       90.32     67.44 o 
  -2   6  15        0.35       15.12     15.12 o 
   0   6  15      521.95      596.78     25.92 o 
   2   6  15      126.95      199.08     29.42 o 
 -27   7  15       33.51       21.26     10.29 o 
 -25   7  15      147.34      146.17     15.36 o 
 -23   7  15       11.02       19.80      9.14 o 
 -21   7  15        4.71       -6.55      7.48 o 
 -19   7  15      228.05      287.31     21.99 o 
 -17   7  15       86.34       86.64     14.87 o 
 -15   7  15      131.93      134.40     44.73 o 
 -13   7  15      288.76      253.85     29.11 o 
 -11   7  15      569.04      568.46     37.96 o 
  -9   7  15      663.71      703.14     39.87 o 
  -7   7  15       12.12       22.93     11.64 o 
  -5   7  15      458.48      454.05     79.23 o 
  -3   7  15      483.92      491.34     28.79 o 
  -1   7  15      166.14      132.70     41.89 o 
   1   7  15     1169.77     1267.14    102.57 o 
 -26   8  15      128.42      193.72     22.80 o 
 -24   8  15      156.04      158.83     15.96 o 
 -22   8  15      107.45       89.93     14.99 o 
 -20   8  15      201.03      217.40     22.22 o 
 -18   8  15       16.47       17.07     10.80 o 
 -16   8  15      271.73      341.59     60.96 o 
 -14   8  15      232.55      185.47     24.58 o 
 -12   8  15      278.26      234.63     72.58 o 
 -10   8  15       18.70       50.20     16.52 o 
  -8   8  15      241.03      328.04     31.11 o 
  -6   8  15      709.08      788.47     72.22 o 
  -4   8  15       16.03       28.80     12.81 o 
  -2   8  15        7.64        1.35     23.08 o 
 -21   9  15      640.15      754.39     37.85 o 
 -19   9  15      335.15      444.98     75.63 o 
 -17   9  15       34.55       26.52     14.79 o 
 -15   9  15      419.27      343.84     36.34 o 
 -13   9  15      214.14      307.16     59.32 o 
 -11   9  15      251.29      248.77     28.31 o 
  -9   9  15      144.70      213.83     26.72 o 
  -7   9  15      927.13      959.39     45.92 o 
  -5   9  15      139.77      137.10     34.02 o 
 -14  10  15      133.72      113.86     29.42 o 
 -12  10  15        0.04       -0.23     19.03 o 
 -32   0  16      732.47      760.82     63.81 o 
 -30   0  16      161.21      172.09     35.30 o 
 -28   0  16       55.01       52.87     19.01 o 
 -26   0  16      539.34      489.05     67.04 o 
 -24   0  16      576.11      496.46     40.83 o 
 -22   0  16      784.60      728.19     43.89 o 
 -20   0  16     2168.98     2065.52     72.39 o 
 -18   0  16       78.65       81.37     24.55 o 
 -16   0  16     1677.63     1623.10     50.65 o 
 -14   0  16      427.30      325.40     26.22 o 
 -12   0  16      247.62      261.07     35.18 o 
 -10   0  16      101.13       94.13     25.87 o 
  -8   0  16     1379.77     1499.75     72.41 o 
  -6   0  16      378.19      486.82     49.30 o 
  -4   0  16        1.34       15.41     21.21 o 
  -2   0  16       21.54       41.26     23.64 o 
   0   0  16       11.12       20.63     29.08 o 
   2   0  16       10.25       20.93     30.01 o 
   4   0  16     1271.46     1269.41    107.04 o 
 -33   1  16       55.35       90.47     20.50 o 
 -31   1  16        7.45        3.62     21.97 o 
 -29   1  16      397.59      460.24     33.61 o 
 -27   1  16       41.56       83.06     16.23 o 
 -25   1  16      385.93      453.55     27.71 o 
 -23   1  16      276.08      243.50     20.53 o 
 -21   1  16       47.68       41.28      9.99 o 
 -19   1  16       94.69      143.52     14.26 o 
 -17   1  16      301.58      347.03     20.74 o 
 -15   1  16       70.40       78.31     10.81 o 
 -13   1  16      261.57      273.54     19.90 o 
 -11   1  16      622.30      583.42     34.76 o 
  -9   1  16        1.12        7.22     13.40 o 
  -7   1  16      165.01      189.91     23.50 o 
  -5   1  16       62.75       93.53     18.65 o 
  -3   1  16      598.95      558.66     43.47 o 
  -1   1  16       87.42       84.17     22.15 o 
   1   1  16      617.27      705.64     50.38 o 
   3   1  16     1876.23     2082.18     78.21 o 
 -32   2  16      185.11      208.08     24.85 o 
 -30   2  16       15.45       28.67     12.87 o 
 -28   2  16       59.49       68.53     21.71 o 
 -26   2  16        1.13       12.38     10.12 o 
 -24   2  16      271.83      234.65     22.92 o 
 -22   2  16        1.82       22.26      9.20 o 
 -20   2  16      943.27      902.17     29.31 o 
 -18   2  16     1511.43     1612.13     39.58 o 
 -16   2  16      740.97      686.54     25.87 o 
 -14   2  16      124.97      116.31     14.50 o 
 -12   2  16       67.53       83.67     13.23 o 
 -10   2  16        3.97      -12.71     12.71 o 
  -8   2  16     1678.96     1997.79     82.09 o 
  -6   2  16        0.08        7.99     13.64 o 
  -4   2  16      192.33      219.02     29.15 o 
  -2   2  16       74.81      125.90     24.37 o 
   0   2  16        4.28       11.76     17.62 o 
   2   2  16      267.40      270.96     34.10 o 
   4   2  16     2120.21     2374.09     90.70 o 
 -31   3  16       12.62       17.96     10.75 o 
 -29   3  16      269.33      336.43     42.81 o 
 -27   3  16      615.46      633.97     36.70 o 
 -25   3  16      402.94      369.82     27.82 o 
 -23   3  16       14.86       27.78     10.43 o 
 -21   3  16      337.29      334.87     23.21 o 
 -19   3  16      173.60      156.49     16.63 o 
 -17   3  16       71.29       86.06     13.30 o 
 -15   3  16        2.98        7.29     10.20 o 
 -13   3  16      271.10      290.37     26.27 o 
 -11   3  16      265.15      332.83     22.27 o 
  -9   3  16      177.04      139.05     20.71 o 
  -7   3  16     1537.48     1685.13     74.43 o 
  -5   3  16       16.00       18.64     16.97 o 
  -3   3  16        4.87       23.98     17.05 o 
  -1   3  16        1.53       -3.70     27.86 o 
   1   3  16      281.53      347.43     37.46 o 
   3   3  16       13.46       11.27     18.13 o 
 -30   4  16       71.42       68.01     13.65 o 
 -28   4  16        0.57       21.59     10.49 o 
 -26   4  16      203.22      242.45     19.23 o 
 -24   4  16      388.66      449.51     24.70 o 
 -22   4  16      394.33      369.69     22.19 o 
 -20   4  16      212.61      217.09     20.45 o 
 -18   4  16       73.07       79.55     11.92 o 
 -16   4  16      457.88      444.50     31.99 o 
 -14   4  16        5.78        7.73     11.41 o 
 -12   4  16      616.81      596.55     30.96 o 
 -10   4  16      153.78      141.36     21.73 o 
  -8   4  16       18.64       30.05     17.40 o 
  -6   4  16      340.73      355.23     35.75 o 
  -4   4  16      962.30      945.16     50.79 o 
  -2   4  16       81.01      119.33     24.85 o 
   0   4  16      173.73      265.76     33.36 o 
   2   4  16      320.64      322.73     36.14 o 
 -29   5  16       64.41       94.67     14.29 o 
 -27   5  16      370.62      398.25     22.95 o 
 -25   5  16      328.66      278.06     20.59 o 
 -23   5  16      146.17      150.39     15.49 o 
 -21   5  16      292.05      283.80     19.89 o 
 -19   5  16        1.22        7.16      8.40 o 
 -17   5  16        7.47       -4.23     11.12 o 
 -15   5  16       60.59       45.56     14.69 o 
 -13   5  16      386.02      448.24     33.70 o 
 -11   5  16      813.19      937.50     41.94 o 
  -9   5  16      173.14      244.06     38.10 o 
  -7   5  16      197.12      198.52     27.78 o 
  -5   5  16       73.00      101.59     23.66 o 
  -3   5  16        0.36        6.98     27.50 o 
  -1   5  16        1.71       21.40     23.87 o 
   1   5  16      599.98      622.63     47.94 o 
 -28   6  16      175.28      210.28     18.13 o 
 -26   6  16      458.67      536.47     27.79 o 
 -24   6  16     1055.98     1059.71     40.52 o 
 -22   6  16       96.53       90.77     13.88 o 
 -20   6  16        0.25       -0.04      8.32 o 
 -18   6  16      327.92      365.34     25.14 o 
 -16   6  16     1728.76     1774.05     60.05 o 
 -14   6  16      814.64      804.27     58.71 o 
 -12   6  16      103.41       97.67     21.21 o 
 -10   6  16      269.13      296.58     28.43 o 
  -8   6  16        0.01      -20.49     24.64 o 
  -6   6  16      608.61      645.20     57.50 o 
  -4   6  16     2112.56     2221.39    316.15 o 
  -2   6  16      130.42      137.20     51.18 o 
   0   6  16      236.54      380.91     67.97 o 
 -25   7  16        7.01       13.53     10.29 o 
 -23   7  16        0.59        6.82     10.45 o 
 -21   7  16     1311.39     1355.57     38.65 o 
 -19   7  16      371.13      382.11     32.78 o 
 -17   7  16      100.23       33.46     37.92 o 
 -15   7  16      552.02      543.60     38.67 o 
 -13   7  16      242.11      234.71     26.44 o 
 -11   7  16      343.54      344.49     49.29 o 
  -9   7  16      804.86      895.66     45.83 o 
  -7   7  16      110.95       88.50     29.18 o 
  -5   7  16     1190.72      971.48    361.02 o 
  -3   7  16      235.42      247.90     73.14 o 
 -22   8  16       51.96       97.04     15.46 o 
 -20   8  16      271.82      300.37     30.96 o 
 -18   8  16        2.88       12.44     13.40 o 
 -16   8  16      109.78       72.20     21.23 o 
 -14   8  16      169.58      193.64     24.81 o 
 -12   8  16      455.14      481.86     39.29 o 
 -10   8  16      238.24      244.65     65.33 o 
  -8   8  16       20.16       18.58     16.96 o 
  -6   8  16        2.82       27.76     29.04 o 
 -17   9  16      365.14      363.67     57.32 o 
 -15   9  16      901.18      850.79     53.16 o 
 -13   9  16      553.82      561.11     40.88 o 
 -31   1  17      271.86      286.06     28.26 o 
 -29   1  17       36.72       20.79     12.69 o 
 -27   1  17      256.54      290.83     27.24 o 
 -25   1  17      110.99      118.98     17.99 o 
 -23   1  17      418.22      426.28     27.37 o 
 -21   1  17       54.65       50.35     12.42 o 
 -19   1  17        1.05        5.66     10.45 o 
 -17   1  17      697.35      714.95     31.92 o 
 -15   1  17      500.19      466.53     25.79 o 
 -13   1  17      601.68      751.51     53.46 o 
 -11   1  17        3.16       -1.80     14.41 o 
  -9   1  17      596.04      583.98     37.43 o 
  -7   1  17       61.07       53.04     19.19 o 
  -5   1  17      288.45      309.30     30.40 o 
  -3   1  17      289.46      231.38     28.12 o 
  -1   1  17     1103.19     1170.77     49.91 o 
   1   1  17      459.58      593.61     49.74 o 
 -30   2  17      119.65       99.59     19.51 o 
 -28   2  17       23.07       22.30     13.14 o 
 -26   2  17      128.89      123.93     19.38 o 
 -24   2  17        7.03        5.07     10.05 o 
 -22   2  17      760.36      729.74     30.30 o 
 -20   2  17     1594.07     1532.29     65.17 o 
 -18   2  17       71.66       73.53     12.36 o 
 -16   2  17       23.18       45.53     13.10 o 
 -14   2  17       22.45       23.18     12.91 o 
 -12   2  17      565.54      587.35     36.21 o 
 -10   2  17      170.03      168.03     23.11 o 
  -8   2  17       30.73       18.19     16.51 o 
  -6   2  17      199.80      180.40     24.81 o 
  -4   2  17       35.93       40.94     19.72 o 
  -2   2  17      426.60      497.52     44.08 o 
   0   2  17      897.07     1027.69     57.88 o 
 -29   3  17      168.04      213.43     21.30 o 
 -27   3  17      485.61      467.21     34.06 o 
 -25   3  17      325.76      341.12     28.64 o 
 -23   3  17        0.01        0.87      8.71 o 
 -21   3  17      785.95      866.00     33.52 o 
 -19   3  17       98.93      112.99     15.13 o 
 -17   3  17      949.85      976.34     57.51 o 
 -15   3  17       20.24       37.77     13.33 o 
 -13   3  17        2.29        1.24     15.57 o 
 -11   3  17       55.52       64.28     17.96 o 
  -9   3  17        0.68       23.98     15.87 o 
  -7   3  17      215.70      281.81     29.09 o 
  -5   3  17     1113.16     1445.95     62.57 o 
  -3   3  17       49.98       79.25     23.71 o 
  -1   3  17      536.28      600.06     48.62 o 
 -28   4  17       32.55       48.43     13.72 o 
 -26   4  17     1072.72      999.94     33.22 o 
 -24   4  17       28.54       32.13     10.54 o 
 -22   4  17      490.61      468.85     25.41 o 
 -20   4  17       62.49       94.85     13.34 o 
 -18   4  17       11.40       12.68     11.92 o 
 -16   4  17      138.64      152.59     22.01 o 
 -14   4  17     1311.42     1294.96     49.87 o 
 -12   4  17     1093.33     1173.59    116.46 o 
 -10   4  17      100.93      106.02     23.42 o 
  -8   4  17      251.08      240.56     27.43 o 
  -6   4  17       70.97       66.44     22.22 o 
  -4   4  17     2009.31     2204.36     90.66 o 
  -2   4  17       91.98       76.09     32.97 o 
 -27   5  17       42.18       34.45     11.46 o 
 -25   5  17        1.55        8.19      9.13 o 
 -23   5  17       32.27       35.44     10.74 o 
 -21   5  17        4.00       22.17      9.69 o 
 -19   5  17      225.79      201.48     24.88 o 
 -17   5  17      696.59      690.68     39.11 o 
 -15   5  17      547.43      639.13     87.25 o 
 -13   5  17     1839.65     1919.71     63.12 o 
 -11   5  17        7.68       -3.44     20.38 o 
  -9   5  17       12.55        2.44     22.30 o 
  -7   5  17       27.63       62.82     27.36 o 
  -5   5  17       66.69       99.85     24.57 o 
  -3   5  17      147.23      186.72     50.75 o 
 -26   6  17       47.45       23.04     15.65 o 
 -24   6  17       53.38       59.24     14.15 o 
 -22   6  17      208.80      295.13     21.23 o 
 -20   6  17       61.39       35.39     15.12 o 
 -18   6  17      665.46      737.30     41.39 o 
 -16   6  17       41.86       78.68     18.48 o 
 -14   6  17       25.46       18.19     14.23 o 
 -12   6  17       37.73       88.94     19.47 o 
 -10   6  17       88.89      116.17     31.59 o 
  -8   6  17        0.10        8.42     23.01 o 
  -6   6  17      608.10      866.90    209.51 o 
 -23   7  17        1.02       -1.63     14.44 o 
 -21   7  17       89.16       77.13     18.72 o 
 -19   7  17      289.17      354.88     32.42 o 
 -17   7  17        2.44       18.48     16.88 o 
 -15   7  17       66.48       32.61     15.48 o 
 -13   7  17       26.48       58.84     16.93 o 
 -11   7  17      234.69      293.27     42.12 o 
  -9   7  17       48.89       78.99     36.59 o 
 -28   0  18        0.87       15.66     17.92 o 
 -26   0  18      867.98      957.81     53.20 o 
 -24   0  18     1658.36     1654.99     69.12 o 
 -22   0  18     2629.29     2673.53     90.18 o 
 -20   0  18       43.43        6.27     21.77 o 
 -18   0  18        3.64       18.52     22.21 o 
 -16   0  18      911.36      980.80     58.33 o 
 -14   0  18       41.51       41.11     24.45 o 
 -12   0  18     4470.30     5030.96    150.07 o 
 -10   0  18       60.44       34.65     26.81 o 
  -8   0  18     1186.27     1338.56     72.79 o 
  -6   0  18       78.55       60.63     27.74 o 
  -4   0  18     2038.88     2057.33    126.02 o 
 -29   1  18      449.20      560.66     38.13 o 
 -27   1  18      438.16      456.75     33.64 o 
 -25   1  18        7.07       14.53     12.09 o 
 -23   1  18        7.52       11.06     10.92 o 
 -21   1  18      361.81      427.94     27.93 o 
 -19   1  18       31.97       63.51     15.79 o 
 -17   1  18     1374.63     1426.07     45.77 o 
 -15   1  18      153.40      127.29     20.97 o 
 -13   1  18       28.67       59.00     18.49 o 
 -11   1  18       66.06      105.36     21.29 o 
  -9   1  18      174.62      194.48     25.85 o 
  -7   1  18       31.90       54.92     20.30 o 
  -5   1  18     1710.68     2075.94     67.10 o 
  -3   1  18        4.92       15.46     17.79 o 
 -28   2  18      467.05      490.07     35.46 o 
 -26   2  18     1422.81     1498.32     53.29 o 
 -24   2  18      105.67      124.78     25.88 o 
 -22   2  18      149.85      114.87     15.65 o 
 -20   2  18      121.18      135.73     16.35 o 
 -18   2  18      418.28      490.40     31.01 o 
 -16   2  18      754.75      843.64     48.60 o 
 -14   2  18      201.26      210.42     31.04 o 
 -12   2  18      425.00      477.45     38.77 o 
 -10   2  18       38.42       36.69     18.33 o 
  -8   2  18       30.30       22.17     16.67 o 
  -6   2  18      285.88      376.03     33.71 o 
  -4   2  18      302.28      333.43     32.60 o 
 -27   3  18      166.38      172.22     30.25 o 
 -25   3  18        1.34       -2.16     15.30 o 
 -23   3  18        2.94       11.10      9.91 o 
 -21   3  18      322.43      318.71     23.75 o 
 -19   3  18      380.17      382.78     64.20 o 
 -17   3  18        3.56        1.71     11.68 o 
 -15   3  18       17.53       16.28     35.16 o 
 -13   3  18     1176.66     1271.79     56.41 o 
 -11   3  18      361.19      365.64     37.16 o 
  -9   3  18      511.46      614.77     40.28 o 
  -7   3  18       97.38       74.79     21.25 o 
  -5   3  18      294.01      272.58     30.88 o 
 -26   4  18      318.37      336.91     23.04 o 
 -24   4  18      161.62      168.98     17.43 o 
 -22   4  18      565.05      751.97     29.92 o 
 -20   4  18      101.76       97.01     19.37 o 
 -18   4  18       68.32       94.80     18.01 o 
 -16   4  18       54.73       72.00     18.34 o 
 -14   4  18      203.23      206.08     50.09 o 
 -12   4  18        1.00        5.51     23.11 o 
 -10   4  18      282.96      268.02     42.13 o 
  -8   4  18       20.07        7.06     17.46 o 
  -6   4  18        1.19       13.43     19.58 o 
 -23   5  18       21.79       35.48     13.76 o 
 -21   5  18      448.09      497.01     36.94 o 
 -19   5  18      549.32      590.30     67.37 o 
 -17   5  18      174.73      197.23     25.29 o 
 -15   5  18       30.08       66.09     22.42 o 
 -13   5  18       40.10       84.66     28.18 o 
 -11   5  18      188.46      229.04     44.65 o 
  -9   5  18        9.17        1.75     23.02 o 
 -20   6  18      164.32      150.27     23.13 o 
 -18   6  18       27.04       50.18     17.02 o 
 -16   6  18       84.31      126.71     29.94 o 
 -14   6  18      258.13      315.02     38.55 o 
 -12   6  18      822.35      741.05     68.70 o 
 -25   1  19       29.26       55.19     21.50 o 
 -23   1  19     1136.01     1215.40     46.89 o 
 -21   1  19       14.72        7.55     14.09 o 
 -19   1  19      206.58      266.54     31.52 o 
 -17   1  19      300.38      385.07     44.58 o 
 -15   1  19       24.82       63.49     22.84 o 
 -13   1  19      229.95      315.73     30.17 o 
 -11   1  19       40.61       64.91     20.24 o 
  -9   1  19      397.99      510.76     38.86 o 
 -24   2  19      347.92      441.19     33.25 o 
 -22   2  19      150.80      194.58     22.88 o 
 -20   2  19       38.20       44.81     15.67 o 
 -18   2  19       26.80       41.00     23.45 o 
 -16   2  19        2.44       29.43     20.04 o 
 -14   2  19      411.24      463.68     42.60 o 
 -12   2  19        0.89       -1.58     16.86 o 
 -10   2  19      135.91      193.62     27.11 o 
 -23   3  19      406.82      547.61     31.84 o 
 -21   3  19      255.73      264.86     28.13 o 
 -19   3  19       31.35       35.64     15.81 o 
 -17   3  19      136.99      128.23     30.88 o 
 -15   3  19        0.00       23.95     22.50 o 
 -13   3  19      102.64       98.78     31.42 o 
 -11   3  19        0.46      -18.00     18.00 o 
 -20   4  19       28.96       38.11     16.59 o 
 -18   4  19       42.65       43.83     23.07 o 
 -16   4  19      172.20      154.29     33.27 o 
 -14   4  19     1104.03     1355.66     75.29 o 
 -12   4  19       22.53       -1.06     27.58 o 
                                                 
